# Supplementary material for: Bis[dicyclo­hexyl­(phenyl)­phosphane-κP]silver(I) perchlorate dichloro­methane monosolvate
Source: Acta Crystallogr Sect E Struct Rep Online. 2011 Mar 26;67(Pt 4):m483–4. doi: 10.1107/S1600536811009822 (PMC3099967; doi:10.1107/S1600536811009822)
Supplement: Supplementary file 1 [file e-67-0m483-sup1.cif]

##############################################################################
###                                                                        ###
###        Electronic paper (Acta Crystallographica Section E)             ###
###                                                                        ###
##############################################################################
#                                                                            #
# This CIF contains the data in a paper accepted for publication in Acta     #
# Crystallographica Section E. It conforms to the requirements of Notes      #
# for Authors for Section E, and has been peer reviewed under the auspices   #
# of the IUCr Commission on Journals.                                        #
#                                                                            #
# Full details of the Crystallographic Information File format               #
# are given in the paper "The Crystallographic Information File (CIF):       #
# a New Standard Archive File for Crystallography" by S. R. Hall, F. H.      #
# Allen and I. D. Brown [Acta Cryst. (1991), A47, 655-685].                  #
#                                                                            #
# The current version of the core CIF dictionary is obtainable from          #
# ftp://ftp.iucr.org/pub/cif_core.dic. The current version number is 2.4.    #
#                                                                            #
# Software is freely available for graphical display of the structure(s) in  #
# this CIF.  For information consult the CIF home page http://www.iucr.org/  #
# cif/home.html                                                              #
#                                                                            #
# This file may be used for bona fide research purposes within the           #
# scientific community so long as proper attribution is given to the journal # 
# article from which it was obtained.                                        #
#                                                                            #
##############################################################################
                                             
data_global
_audit_creation_method     'WinGX routine CIF_UPDATE'
_audit_conform_dict_name     cif_core.dic
_audit_conform_dict_version     2.4
_journal_date_recd_electronic     2011-02-14
_journal_date_accepted     2011-03-15
_journal_name_full     'Acta Crystallographica, Section E'
_journal_year     2011
_journal_volume     67
_journal_issue      4
_journal_page_first     m483
_journal_page_last     m484
_journal_paper_category     QM
_journal_coeditor_code     ZS2098
_publ_contact_author_name     'Omondi, B.'
_publ_contact_author_address
;
Research Centre for Synthesis and Catalysis
Department of Chemistry,
University of Johannesburg,
PO Box 524 Auckland Park,
Johannesburg,
South Africa
;
_publ_contact_author_email     boowaga@uj.ac.za
_publ_contact_author_fax     '27(011)5592819'
_publ_contact_author_phone     '27(011)5594415'
_publ_section_title
;
Bis[dicyclohexyl(phenyl)phosphane-\k<i>P</i>]silver(I) perchlorate
dichloromethane monosolvate
;
loop_
    _publ_author_name
    _publ_author_address
    'Munyaneza, Apollinaire'
;
Research Centre for Synthesis and Catalysis
Department of Chemistry,
University of Johannesburg,
PO Box 524 Auckland Park,
Johannesburg 2006
South Africa
;
    'Meijboom, Reinout'
;
Research Centre for Synthesis and Catalysis
Department of Chemistry,
University of Johannesburg,
PO Box 524 Auckland Park,
Johannesburg 2006
South Africa
;
    'Omondi, Bernard'
;
Research Centre for Synthesis and Catalysis
Department of Chemistry,
University of Johannesburg,
PO Box 524 Auckland Park,
Johannesburg 2006
South Africa
;
data_I
_audit_creation_method     'WinGX routine CIF_UPDATE'
_audit_conform_dict_name     cif_core.dic
_audit_conform_dict_version     2.4
_chemical_name_systematic
;
Bis[dicyclohexyl(phenyl)phosphane-\k<i>P</i>]silver(I) perchlorate
dichloromethane monosolvate
;
_chemical_formula_moiety     'C36 H54 Ag P2 +, Cl O4 -, C H2 Cl2'
_chemical_formula_sum     'C37 H56 Ag Cl3 O4 P2'
_chemical_formula_iupac     '[Ag (C18 H27 P1)2] Cl O4, C H2 Cl2'
_chemical_formula_weight     840.98
_symmetry_cell_setting     monoclinic
_symmetry_space_group_name_H-M     'P n'
_symmetry_space_group_name_Hall     'P -2yac'
loop_
    _symmetry_equiv_pos_as_xyz
    'x, y, z'
    'x+1/2, -y, z+1/2'
_cell_length_a     9.5910(3)
_cell_length_b     13.4369(4)
_cell_length_c     15.1290(5)
_cell_angle_alpha     90
_cell_angle_beta     94.7060(10)
_cell_angle_gamma     90
_cell_volume     1943.15(11)
_cell_formula_units_Z     2
_cell_measurement_reflns_used     42062
_cell_measurement_theta_min     2.43
_cell_measurement_theta_max     28
_cell_measurement_temperature     100(2)
_exptl_crystal_description     block
_exptl_crystal_colour     colourless
_exptl_crystal_size_max     0.17
_exptl_crystal_size_mid     0.15
_exptl_crystal_size_min     0.13
_exptl_crystal_density_diffrn     1.437
_exptl_crystal_density_method     'not measured'
_exptl_crystal_F_000     876
_exptl_absorpt_coefficient_mu     0.844
_exptl_absorpt_correction_type     multi-scan
_exptl_absorpt_process_details     '(SADABS; Bruker, 2007)'
_exptl_absorpt_correction_T_min     0.8698
_exptl_absorpt_correction_T_max     0.8981
_exptl_special_details
;
The intensity data were collected on a Bruker X8 Apex 4 K CCD diffractometer
using an exposure time of 15 sec/per frame. A total of 2217 frames were
collected with a frame width of 0.5\% covering up to \q = 28.00\% with 99.8%
completeness accomplished.
;
_diffrn_ambient_temperature     100(2)
_diffrn_radiation_type     MoK\a
_diffrn_radiation_wavelength     0.71073
_diffrn_radiation_monochromator     graphite
_diffrn_measurement_device_type     'Bruker X8 APEXII 4K Kappa CCD'
_diffrn_measurement_method     '\f and \w'
_diffrn_reflns_number     40522
_diffrn_reflns_av_R_equivalents     0.0253
_diffrn_reflns_theta_min     2.43
_diffrn_reflns_theta_max     28
_diffrn_reflns_theta_full     25
_diffrn_measured_fraction_theta_max     0.958
_diffrn_measured_fraction_theta_full     0.999
_diffrn_reflns_limit_h_min     -12
_diffrn_reflns_limit_h_max     12
_diffrn_reflns_limit_k_min     -17
_diffrn_reflns_limit_k_max     17
_diffrn_reflns_limit_l_min     -19
_diffrn_reflns_limit_l_max     19
_diffrn_standards_number     0
_diffrn_standards_interval_count     .
_diffrn_standards_interval_time     .
_diffrn_standards_decay_%     ?
_refine_special_details
;
Refinement of <i>F</i>^2^ against ALL reflections. The weighted <i>R</i>-factor
<i>wR</i> and goodness of fit <i>S</i> are based on <i>F</i>^2^, conventional
<i>R</i>-factors <i>R</i> are based on <i>F</i>, with <i>F</i> set to zero for
negative <i>F</i>^2^. The threshold expression of <i>F</i>^2^ >
\s(<i>F</i>^2^) is used only for calculating <i>R</i>-factors(gt) <i>etc</i>.
and is not relevant to the choice of reflections for refinement.
<i>R</i>-factors based on <i>F</i>^2^ are statistically about twice as large
as those based on <i>F</i>, and <i>R</i>- factors based on ALL data will be
even larger.
>>> The Following ALERTS were generated <<< Format:
alert-number_ALERT_alert-type_alert-level text
111_ALERT_2_B ADDSYM Detects (Pseudo) Centre of Symmetry ..... 91 PerFi
113_ALERT_2_C ADDSYM Suggests Possible Pseudo/New Space-group. P21/c
Author Response: The ADDSYM alert is false. For Z = 2, a center of symmetry
is impossible. The structure cannot be solved in P21/c.
220_ALERT_2_C Large Non-Solvent C <i>U</i>~eq~(max)/<i>U</i>~eq~(min) ...
2.61 Ratio
244_ALERT_4_C Low 'Solvent' <i>U</i>~eq~ as Compared to Neighbours for Cl1
Probably caused by movement of carbon atom.
860_ALERT_3_G Note: Number of Least-Squares Restraints ....... 2
Author response: Two reflections omitted (0   1   1) and (0   1  -1);
Affected by beam stop.
;
_reflns_number_total     8989
_reflns_number_gt     8861
_reflns_threshold_expression     I>2\s(I)
_refine_ls_structure_factor_coef     Fsqd
_refine_ls_matrix_type     full
_refine_ls_R_factor_all     0.0178
_refine_ls_R_factor_gt     0.0174
_refine_ls_wR_factor_gt     0.0444
_refine_ls_wR_factor_ref     0.0446
_refine_ls_goodness_of_fit_ref     1.055
_refine_ls_restrained_S_all     1.055
_refine_ls_number_reflns     8989
_refine_ls_number_parameters     424
_refine_ls_number_restraints     2
_refine_ls_hydrogen_treatment     constr
_refine_ls_weighting_scheme     calc
_refine_ls_weighting_details
         'calc w=1/[\s^2^(Fo^2^)+(0.0211P)^2^+0.5077P] where P=(Fo^2^+2Fc^2^)/3'
_atom_sites_solution_hydrogens     geom
_atom_sites_solution_primary     direct
_atom_sites_solution_secondary     difmap
_refine_ls_shift/su_max     0.004
_refine_ls_shift/su_mean     0
_refine_diff_density_max     0.43
_refine_diff_density_min     -0.284
_refine_ls_extinction_method     none
_refine_ls_abs_structure_details     'Flack (1983), 4288 Friedel pairs'
_refine_ls_abs_structure_Flack     0.029(10)
loop_
    _atom_type_symbol
    _atom_type_description
    _atom_type_scat_dispersion_real
    _atom_type_scat_dispersion_imag
    _atom_type_scat_source
    C C 0.0033 0.0016 'International Tables Vol C Tables 4.2.6.8 and 6.1.1.4'
    H H 0 0 'International Tables Vol C Tables 4.2.6.8 and 6.1.1.4'
    O O 0.0106 0.006 'International Tables Vol C Tables 4.2.6.8 and 6.1.1.4'
    P P 0.1023 0.0942 'International Tables Vol C Tables 4.2.6.8 and 6.1.1.4'
    Cl Cl 0.1484 0.1585 'International Tables Vol C Tables 4.2.6.8 and 6.1.1.4'
    Ag Ag -0.8971 1.1015 'International Tables Vol C Tables 4.2.6.8 and 6.1.1.4'
_computing_data_collection     'APEX2 (Bruker, 2007)'
_computing_cell_refinement     'SAINT-Plus (Bruker, 2007)'
_computing_data_reduction     'SAINT-Plus and XPREP (Bruker, 2007)'
_computing_structure_solution     'SIR97 (Altomare <i>et al.</i>, 1999)'
_computing_structure_refinement     'SHELXL97 (Sheldrick, 2008)'
_computing_molecular_graphics
               'DIAMOND (Brandenburg & Putz, 2005) and ORTEP-3 (Farrugia, 1997)'
_computing_publication_material     'WinGX (Farrugia, 1999)'
loop_
    _atom_site_type_symbol
    _atom_site_label
    _atom_site_fract_x
    _atom_site_fract_y
    _atom_site_fract_z
    _atom_site_U_iso_or_equiv
    _atom_site_adp_type
    _atom_site_calc_flag
    _atom_site_refinement_flags
    _atom_site_occupancy
    _atom_site_disorder_assembly
    _atom_site_disorder_group
    C C11 -0.02707(17) 0.53292(12) 0.29399(11) 0.0125(3) Uani d . 1 . .
    C C12 -0.12656(18) 0.56247(12) 0.35064(11) 0.0161(3) Uani d . 1 . .
    H H12 -0.1041 0.613 0.3933 0.019 Uiso calc R 1 . .
    C C13 -0.25890(19) 0.51870(13) 0.34549(13) 0.0204(4) Uani d . 1 . .
    H H13 -0.3257 0.5388 0.385 0.024 Uiso calc R 1 . .
    C C14 -0.29256(18) 0.44581(13) 0.28264(13) 0.0205(4) Uani d . 1 . .
    H H14 -0.3824 0.4155 0.2793 0.025 Uiso calc R 1 . .
    C C15 -0.19568(19) 0.41696(13) 0.22475(12) 0.0179(3) Uani d . 1 . .
    H H15 -0.2199 0.3681 0.1807 0.021 Uiso calc R 1 . .
    C C16 -0.06343(18) 0.45913(12) 0.23082(11) 0.0145(3) Uani d . 1 . .
    H H16 0.0033 0.4378 0.1918 0.017 Uiso calc R 1 . .
    C C21 0.21578(17) 0.57881(12) 0.19859(10) 0.0119(3) Uani d . 1 . .
    H H21 0.1938 0.5116 0.1728 0.014 Uiso calc R 1 . .
    C C22 0.14331(18) 0.65755(12) 0.13730(11) 0.0150(3) Uani d . 1 . .
    H H22A 0.0407 0.6482 0.1348 0.018 Uiso calc R 1 . .
    H H22B 0.1653 0.7248 0.1612 0.018 Uiso calc R 1 . .
    C C23 0.19249(19) 0.64875(13) 0.04391(11) 0.0182(3) Uani d . 1 . .
    H H23A 0.1622 0.5838 0.018 0.022 Uiso calc R 1 . .
    H H23B 0.1485 0.7019 0.0059 0.022 Uiso calc R 1 . .
    C C24 0.3509(2) 0.65726(14) 0.04524(11) 0.0246(4) Uani d . 1 . .
    H H24A 0.3799 0.644 -0.015 0.03 Uiso calc R 1 . .
    H H24B 0.3795 0.726 0.0617 0.03 Uiso calc R 1 . .
    C C25 0.4249(2) 0.58524(17) 0.11003(12) 0.0291(4) Uani d . 1 . .
    H H25A 0.5268 0.5982 0.1133 0.035 Uiso calc R 1 . .
    H H25B 0.4089 0.5165 0.0881 0.035 Uiso calc R 1 . .
    C C26 0.37395(19) 0.59401(14) 0.20338(12) 0.0212(4) Uani d . 1 . .
    H H26A 0.4209 0.5433 0.2428 0.025 Uiso calc R 1 . .
    H H26B 0.3979 0.6605 0.2283 0.025 Uiso calc R 1 . .
    C C31 0.24934(17) 0.49289(12) 0.37783(10) 0.0128(3) Uani d . 1 . .
    H H31 0.3498 0.5135 0.3804 0.015 Uiso calc R 1 . .
    C C32 0.24074(18) 0.38648(11) 0.34070(10) 0.0160(3) Uani d . 1 . .
    H H32A 0.1417 0.3649 0.3343 0.019 Uiso calc R 1 . .
    H H32B 0.2764 0.3857 0.2811 0.019 Uiso calc R 1 . .
    C C33 0.3257(2) 0.31375(12) 0.40118(11) 0.0197(4) Uani d . 1 . .
    H H33A 0.312 0.2453 0.3778 0.024 Uiso calc R 1 . .
    H H33B 0.4264 0.3302 0.4014 0.024 Uiso calc R 1 . .
    C C34 0.28224(19) 0.31800(12) 0.49569(11) 0.0180(3) Uani d . 1 . .
    H H34A 0.1849 0.2938 0.4966 0.022 Uiso calc R 1 . .
    H H34B 0.3435 0.2737 0.534 0.022 Uiso calc R 1 . .
    C C35 0.29225(19) 0.42345(12) 0.53194(11) 0.0153(3) Uani d . 1 . .
    H H35A 0.3913 0.445 0.5367 0.018 Uiso calc R 1 . .
    H H35B 0.2591 0.4245 0.5922 0.018 Uiso calc R 1 . .
    C C36 0.20534(17) 0.49594(12) 0.47266(10) 0.0136(3) Uani d . 1 . .
    H H36A 0.2178 0.5642 0.4966 0.016 Uiso calc R 1 . .
    H H36B 0.1051 0.4784 0.4725 0.016 Uiso calc R 1 . .
    C C41 0.10067(18) 1.01131(12) 0.37557(11) 0.0155(3) Uani d . 1 . .
    C C42 0.04090(18) 1.09320(12) 0.41545(11) 0.0180(3) Uani d . 1 . .
    H H42 0.0401 1.0958 0.4782 0.022 Uiso calc R 1 . .
    C C43 -0.0174(2) 1.17090(13) 0.36388(12) 0.0222(4) Uani d . 1 . .
    H H43 -0.0644 1.2236 0.391 0.027 Uiso calc R 1 . .
    C C44 -0.00698(19) 1.17140(12) 0.27295(11) 0.0204(3) Uani d . 1 . .
    H H44 -0.0393 1.2272 0.2385 0.024 Uiso calc R 1 . .
    C C45 0.0506(2) 1.09062(14) 0.23249(12) 0.0224(4) Uani d . 1 . .
    H H45 0.052 1.089 0.1698 0.027 Uiso calc R 1 . .
    C C46 0.10678(18) 1.01141(13) 0.28362(11) 0.0165(3) Uani d . 1 . .
    H H46 0.1494 0.9573 0.2557 0.02 Uiso calc R 1 . .
    C C51 0.09940(17) 0.90840(12) 0.54482(10) 0.0134(3) Uani d . 1 . .
    H H51 0.1079 0.9762 0.5719 0.016 Uiso calc R 1 . .
    C C52 -0.05629(18) 0.88336(14) 0.52725(12) 0.0198(4) Uani d . 1 . .
    H H52A -0.102 0.9336 0.4867 0.024 Uiso calc R 1 . .
    H H52B -0.0666 0.8175 0.4981 0.024 Uiso calc R 1 . .
    C C53 -0.1279(2) 0.88174(16) 0.61383(12) 0.0274(4) Uani d . 1 . .
    H H53A -0.1255 0.9493 0.6401 0.033 Uiso calc R 1 . .
    H H53B -0.2271 0.8621 0.6014 0.033 Uiso calc R 1 . .
    C C54 -0.0550(2) 0.80857(15) 0.67974(13) 0.0311(4) Uani d . 1 . .
    H H54A -0.0995 0.8117 0.7364 0.037 Uiso calc R 1 . .
    H H54B -0.0666 0.7401 0.6562 0.037 Uiso calc R 1 . .
    C C55 0.1000(2) 0.83198(14) 0.69654(12) 0.0253(4) Uani d . 1 . .
    H H55A 0.1449 0.7813 0.7369 0.03 Uiso calc R 1 . .
    H H55B 0.1115 0.8976 0.726 0.03 Uiso calc R 1 . .
    C C56 0.1723(2) 0.83343(13) 0.60998(11) 0.0190(3) Uani d . 1 . .
    H H56A 0.1688 0.7662 0.5831 0.023 Uiso calc R 1 . .
    H H56B 0.2718 0.8522 0.6225 0.023 Uiso calc R 1 . .
    C C61 0.36538(18) 0.95152(12) 0.46563(11) 0.0140(3) Uani d . 1 . .
    H H61 0.4118 0.8994 0.505 0.017 Uiso calc R 1 . .
    C C62 0.38033(18) 1.04925(13) 0.51713(12) 0.0169(3) Uani d . 1 . .
    H H62A 0.3276 1.1021 0.4832 0.02 Uiso calc R 1 . .
    H H62B 0.339 1.0414 0.5746 0.02 Uiso calc R 1 . .
    C C63 0.5324(2) 1.08093(14) 0.53414(13) 0.0215(4) Uani d . 1 . .
    H H63A 0.5806 1.0347 0.5775 0.026 Uiso calc R 1 . .
    H H63B 0.536 1.1483 0.5608 0.026 Uiso calc R 1 . .
    C C64 0.61025(19) 1.08221(13) 0.45012(13) 0.0227(4) Uani d . 1 . .
    H H64A 0.5715 1.1354 0.41 0.027 Uiso calc R 1 . .
    H H64B 0.7104 1.0969 0.4658 0.027 Uiso calc R 1 . .
    C C65 0.59659(19) 0.98287(13) 0.40285(12) 0.0199(4) Uani d . 1 . .
    H H65A 0.6444 0.931 0.4406 0.024 Uiso calc R 1 . .
    H H65B 0.6433 0.9866 0.347 0.024 Uiso calc R 1 . .
    C C66 0.44409(18) 0.95370(13) 0.38199(11) 0.0178(3) Uani d . 1 . .
    H H66A 0.4394 0.8871 0.3538 0.021 Uiso calc R 1 . .
    H H66B 0.3986 1.0019 0.3394 0.021 Uiso calc R 1 . .
    C C67 0.6908(2) 0.77168(16) 0.25252(15) 0.0267(4) Uani d . 1 . .
    H H67A 0.6557 0.7674 0.3122 0.032 Uiso calc R 1 . .
    H H67B 0.6956 0.7033 0.2285 0.032 Uiso calc R 1 . .
    O O1 0.5106(2) 0.74765(10) 0.57255(11) 0.0428(4) Uani d . 1 . .
    O O2 0.68626(18) 0.72677(14) 0.47496(12) 0.0383(4) Uani d . 1 . .
    O O3 0.57037(17) 0.58815(9) 0.52764(9) 0.0344(3) Uani d . 1 . .
    O O4 0.45640(16) 0.69645(12) 0.42368(10) 0.0393(4) Uani d . 1 . .
    P P1 0.14874(4) 0.58485(3) 0.30855(3) 0.01062(8) Uani d . 1 . .
    P P2 0.18357(4) 0.90993(3) 0.43989(3) 0.01080(8) Uani d . 1 . .
    Cl Cl1 0.55468(4) 0.68973(3) 0.50066(2) 0.01629(7) Uani d . 1 . .
    Cl Cl2 0.57383(5) 0.84360(3) 0.18233(3) 0.02784(9) Uani d . 1 . .
    Cl Cl3 0.85874(6) 0.82457(5) 0.26125(4) 0.04347(13) Uani d . 1 . .
    Ag Ag1 0.170525(17) 0.748243(8) 0.372437(13) 0.01296(3) Uani d . 1 . .
loop_
    _atom_site_aniso_label
    _atom_site_aniso_U_11
    _atom_site_aniso_U_22
    _atom_site_aniso_U_33
    _atom_site_aniso_U_12
    _atom_site_aniso_U_13
    _atom_site_aniso_U_23
    C11 0.0124(7) 0.0107(7) 0.0141(7) -0.0004(6) 0.0002(6) 0.0027(5)
    C12 0.0167(8) 0.0149(7) 0.0170(8) 0.0018(6) 0.0023(6) -0.0001(6)
    C13 0.0155(9) 0.0180(9) 0.0286(10) 0.0021(7) 0.0075(7) 0.0023(7)
    C14 0.0125(8) 0.0176(8) 0.0310(9) 0.0002(6) 0.0001(7) 0.0054(7)
    C15 0.0190(9) 0.0147(8) 0.0191(8) -0.0023(6) -0.0039(7) 0.0007(6)
    C16 0.0160(8) 0.0145(7) 0.0130(7) 0.0014(6) 0.0012(6) 0.0002(6)
    C21 0.0117(7) 0.0122(7) 0.0120(7) -0.0001(6) 0.0022(6) 0.0008(5)
    C22 0.0183(8) 0.0140(7) 0.0124(7) 0.0010(6) -0.0007(6) 0.0018(6)
    C23 0.0236(9) 0.0191(8) 0.0118(7) -0.0031(7) 0.0003(6) 0.0019(6)
    C24 0.0275(10) 0.0308(10) 0.0162(8) -0.0107(8) 0.0052(7) 0.0021(7)
    C25 0.0157(9) 0.0517(12) 0.0208(9) 0.0019(8) 0.0072(7) 0.0039(8)
    C26 0.0139(8) 0.0334(10) 0.0165(8) 0.0019(7) 0.0025(6) 0.0053(7)
    C31 0.0139(8) 0.0108(7) 0.0136(8) 0.0027(6) -0.0001(6) 0.0005(6)
    C32 0.0239(9) 0.0115(7) 0.0122(7) 0.0034(6) -0.0011(6) -0.0014(5)
    C33 0.0274(9) 0.0131(7) 0.0185(8) 0.0073(7) 0.0002(7) -0.0001(6)
    C34 0.0224(8) 0.0155(7) 0.0154(7) 0.0007(6) -0.0027(6) 0.0023(6)
    C35 0.0169(8) 0.0156(7) 0.0131(7) -0.0003(6) -0.0003(6) 0.0005(6)
    C36 0.0164(8) 0.0142(7) 0.0103(7) 0.0007(6) 0.0008(6) -0.0007(5)
    C41 0.0181(8) 0.0136(8) 0.0148(8) 0.0013(6) 0.0005(6) 0.0009(6)
    C42 0.0209(9) 0.0172(8) 0.0156(8) 0.0037(6) 0.0000(6) -0.0017(6)
    C43 0.0267(9) 0.0140(8) 0.0256(9) 0.0054(7) 0.0009(7) -0.0027(7)
    C44 0.0216(9) 0.0154(7) 0.0228(9) 0.0019(6) -0.0067(7) 0.0024(6)
    C45 0.0267(10) 0.0242(9) 0.0164(8) 0.0034(7) 0.0016(7) 0.0049(7)
    C46 0.0165(8) 0.0161(7) 0.0167(8) 0.0026(6) 0.0005(6) -0.0006(6)
    C51 0.0157(8) 0.0129(7) 0.0119(7) -0.0014(6) 0.0024(6) -0.0011(5)
    C52 0.0127(8) 0.0264(9) 0.0207(8) -0.0041(7) 0.0033(6) -0.0024(7)
    C53 0.0203(9) 0.0368(11) 0.0264(10) -0.0034(8) 0.0098(8) -0.0038(8)
    C54 0.0395(12) 0.0307(10) 0.0255(9) -0.0087(9) 0.0185(9) 0.0006(8)
    C55 0.0365(11) 0.0260(9) 0.0142(8) 0.0033(8) 0.0065(7) 0.0048(7)
    C56 0.0209(9) 0.0206(8) 0.0160(8) 0.0044(7) 0.0041(6) 0.0027(6)
    C61 0.0144(8) 0.0141(7) 0.0135(7) -0.0027(6) 0.0010(6) -0.0003(6)
    C62 0.0150(8) 0.0161(8) 0.0196(8) -0.0012(6) 0.0016(6) -0.0032(6)
    C63 0.0229(9) 0.0198(9) 0.0214(8) -0.0056(7) 0.0004(7) -0.0011(7)
    C64 0.0167(8) 0.0206(9) 0.0308(10) -0.0038(7) 0.0016(7) -0.0006(7)
    C65 0.0164(8) 0.0200(9) 0.0235(9) -0.0011(7) 0.0026(7) 0.0024(7)
    C66 0.0146(8) 0.0172(8) 0.0218(9) 0.0003(6) 0.0037(6) -0.0029(6)
    C67 0.0241(11) 0.0246(8) 0.0309(10) -0.0043(8) -0.0012(8) 0.0113(8)
    O1 0.0686(13) 0.0316(8) 0.0303(8) 0.0155(7) 0.0172(8) -0.0063(6)
    O2 0.0294(9) 0.0453(8) 0.0407(9) -0.0203(8) 0.0064(7) -0.0006(7)
    O3 0.0566(10) 0.0163(6) 0.0332(7) 0.0095(6) 0.0208(7) 0.0080(5)
    O4 0.0315(8) 0.0464(9) 0.0372(8) 0.0029(7) -0.0137(6) -0.0016(7)
    P1 0.01159(19) 0.00939(17) 0.01101(18) -0.00009(14) 0.00178(14) -0.00049(14)
    P2 0.01190(19) 0.00915(18) 0.01123(18) 0.00047(15) 0.00028(15) -0.00057(14)
    Cl1 0.01967(19) 0.01178(15) 0.01761(17) 0.00017(14) 0.00265(14) -0.00074(13)
    Cl2 0.0276(2) 0.0304(2) 0.0245(2) -0.00379(18) -0.00447(17) 0.00539(17)
    Cl3 0.0210(2) 0.0579(3) 0.0507(3) -0.0038(2) -0.0021(2) 0.0135(3)
    Ag1 0.01589(5) 0.00932(4) 0.01378(5) -0.00066(4) 0.00196(3) -0.00173(3)
_geom_special_details
;
All e.s.d.'s (except the e.s.d. in the dihedral angle between two l.s. planes)
are estimated using the full covariance matrix. The cell e.s.d.'s are taken
into account individually in the estimation of e.s.d.'s in distances, angles
and torsion angles; correlations between e.s.d.'s in cell parameters are only
used when they are defined by crystal symmetry. An approximate (isotropic)
treatment of cell e.s.d.'s is used for estimating e.s.d.'s involving l.s.
planes.
;
loop_
    _geom_bond_atom_site_label_1
    _geom_bond_atom_site_label_2
    _geom_bond_site_symmetry_2
    _geom_bond_distance
    _geom_bond_publ_flag
    C11 C12 . 1.392(2) ?
    C11 C16 . 1.401(2) ?
    C11 P1 . 1.8215(17) ?
    C12 C13 . 1.395(3) ?
    C12 H12 . 0.95 ?
    C13 C14 . 1.385(3) ?
    C13 H13 . 0.95 ?
    C14 C15 . 1.384(3) ?
    C14 H14 . 0.95 ?
    C15 C16 . 1.385(2) ?
    C15 H15 . 0.95 ?
    C16 H16 . 0.95 ?
    C21 C26 . 1.526(2) ?
    C21 C22 . 1.535(2) ?
    C21 P1 . 1.8338(16) ?
    C21 H21 . 1 ?
    C22 C23 . 1.530(2) ?
    C22 H22A . 0.99 ?
    C22 H22B . 0.99 ?
    C23 C24 . 1.523(3) ?
    C23 H23A . 0.99 ?
    C23 H23B . 0.99 ?
    C24 C25 . 1.512(3) ?
    C24 H24A . 0.99 ?
    C24 H24B . 0.99 ?
    C25 C26 . 1.536(2) ?
    C25 H25A . 0.99 ?
    C25 H25B . 0.99 ?
    C26 H26A . 0.99 ?
    C26 H26B . 0.99 ?
    C31 C36 . 1.529(2) ?
    C31 C32 . 1.536(2) ?
    C31 P1 . 1.8412(16) ?
    C31 H31 . 1 ?
    C32 C33 . 1.528(2) ?
    C32 H32A . 0.99 ?
    C32 H32B . 0.99 ?
    C33 C34 . 1.523(2) ?
    C33 H33A . 0.99 ?
    C33 H33B . 0.99 ?
    C34 C35 . 1.519(2) ?
    C34 H34A . 0.99 ?
    C34 H34B . 0.99 ?
    C35 C36 . 1.525(2) ?
    C35 H35A . 0.99 ?
    C35 H35B . 0.99 ?
    C36 H36A . 0.99 ?
    C36 H36B . 0.99 ?
    C41 C46 . 1.397(2) ?
    C41 C42 . 1.400(2) ?
    C41 P2 . 1.8187(17) ?
    C42 C43 . 1.393(2) ?
    C42 H42 . 0.95 ?
    C43 C44 . 1.388(3) ?
    C43 H43 . 0.95 ?
    C44 C45 . 1.383(3) ?
    C44 H44 . 0.95 ?
    C45 C46 . 1.398(2) ?
    C45 H45 . 0.95 ?
    C46 H46 . 0.95 ?
    C51 C52 . 1.532(2) ?
    C51 C56 . 1.537(2) ?
    C51 P2 . 1.8391(16) ?
    C51 H51 . 1 ?
    C52 C53 . 1.528(2) ?
    C52 H52A . 0.99 ?
    C52 H52B . 0.99 ?
    C53 C54 . 1.528(3) ?
    C53 H53A . 0.99 ?
    C53 H53B . 0.99 ?
    C54 C55 . 1.520(3) ?
    C54 H54A . 0.99 ?
    C54 H54B . 0.99 ?
    C55 C56 . 1.532(2) ?
    C55 H55A . 0.99 ?
    C55 H55B . 0.99 ?
    C56 H56A . 0.99 ?
    C56 H56B . 0.99 ?
    C61 C66 . 1.526(2) ?
    C61 C62 . 1.528(2) ?
    C61 P2 . 1.8420(17) ?
    C61 H61 . 1 ?
    C62 C63 . 1.521(3) ?
    C62 H62A . 0.99 ?
    C62 H62B . 0.99 ?
    C63 C64 . 1.526(3) ?
    C63 H63A . 0.99 ?
    C63 H63B . 0.99 ?
    C64 C65 . 1.515(3) ?
    C64 H64A . 0.99 ?
    C64 H64B . 0.99 ?
    C65 C66 . 1.522(2) ?
    C65 H65A . 0.99 ?
    C65 H65B . 0.99 ?
    C66 H66A . 0.99 ?
    C66 H66B . 0.99 ?
    C67 Cl3 . 1.756(2) ?
    C67 Cl2 . 1.768(2) ?
    C67 H67A . 0.99 ?
    C67 H67B . 0.99 ?
    O1 Cl1 . 1.4291(15) ?
    O2 Cl1 . 1.4394(16) ?
    O3 Cl1 . 1.4290(12) ?
    O4 Cl1 . 1.4397(15) ?
    P1 Ag1 . 2.4011(4) ?
    P2 Ag1 . 2.3993(4) ?
    Cl1 O2 1 1.4394(16) ?
loop_
    _geom_angle_atom_site_label_1
    _geom_angle_atom_site_label_2
    _geom_angle_atom_site_label_3
    _geom_angle_site_symmetry_1
    _geom_angle_site_symmetry_3
    _geom_angle
    _geom_angle_publ_flag
    C12 C11 C16 . . 118.49(15) ?
    C12 C11 P1 . . 119.40(13) ?
    C16 C11 P1 . . 121.98(13) ?
    C11 C12 C13 . . 120.79(16) ?
    C11 C12 H12 . . 119.6 ?
    C13 C12 H12 . . 119.6 ?
    C14 C13 C12 . . 119.75(16) ?
    C14 C13 H13 . . 120.1 ?
    C12 C13 H13 . . 120.1 ?
    C15 C14 C13 . . 120.13(16) ?
    C15 C14 H14 . . 119.9 ?
    C13 C14 H14 . . 119.9 ?
    C14 C15 C16 . . 120.15(16) ?
    C14 C15 H15 . . 119.9 ?
    C16 C15 H15 . . 119.9 ?
    C15 C16 C11 . . 120.65(15) ?
    C15 C16 H16 . . 119.7 ?
    C11 C16 H16 . . 119.7 ?
    C26 C21 C22 . . 109.59(13) ?
    C26 C21 P1 . . 111.85(11) ?
    C22 C21 P1 . . 110.02(11) ?
    C26 C21 H21 . . 108.4 ?
    C22 C21 H21 . . 108.4 ?
    P1 C21 H21 . . 108.4 ?
    C23 C22 C21 . . 110.23(14) ?
    C23 C22 H22A . . 109.6 ?
    C21 C22 H22A . . 109.6 ?
    C23 C22 H22B . . 109.6 ?
    C21 C22 H22B . . 109.6 ?
    H22A C22 H22B . . 108.1 ?
    C24 C23 C22 . . 111.40(14) ?
    C24 C23 H23A . . 109.3 ?
    C22 C23 H23A . . 109.3 ?
    C24 C23 H23B . . 109.3 ?
    C22 C23 H23B . . 109.3 ?
    H23A C23 H23B . . 108 ?
    C25 C24 C23 . . 112.04(14) ?
    C25 C24 H24A . . 109.2 ?
    C23 C24 H24A . . 109.2 ?
    C25 C24 H24B . . 109.2 ?
    C23 C24 H24B . . 109.2 ?
    H24A C24 H24B . . 107.9 ?
    C24 C25 C26 . . 112.27(16) ?
    C24 C25 H25A . . 109.2 ?
    C26 C25 H25A . . 109.2 ?
    C24 C25 H25B . . 109.2 ?
    C26 C25 H25B . . 109.2 ?
    H25A C25 H25B . . 107.9 ?
    C21 C26 C25 . . 109.64(14) ?
    C21 C26 H26A . . 109.7 ?
    C25 C26 H26A . . 109.7 ?
    C21 C26 H26B . . 109.7 ?
    C25 C26 H26B . . 109.7 ?
    H26A C26 H26B . . 108.2 ?
    C36 C31 C32 . . 110.94(13) ?
    C36 C31 P1 . . 110.12(11) ?
    C32 C31 P1 . . 113.99(11) ?
    C36 C31 H31 . . 107.1 ?
    C32 C31 H31 . . 107.1 ?
    P1 C31 H31 . . 107.1 ?
    C33 C32 C31 . . 111.49(13) ?
    C33 C32 H32A . . 109.3 ?
    C31 C32 H32A . . 109.3 ?
    C33 C32 H32B . . 109.3 ?
    C31 C32 H32B . . 109.3 ?
    H32A C32 H32B . . 108 ?
    C34 C33 C32 . . 111.37(14) ?
    C34 C33 H33A . . 109.4 ?
    C32 C33 H33A . . 109.4 ?
    C34 C33 H33B . . 109.4 ?
    C32 C33 H33B . . 109.4 ?
    H33A C33 H33B . . 108 ?
    C35 C34 C33 . . 111.08(14) ?
    C35 C34 H34A . . 109.4 ?
    C33 C34 H34A . . 109.4 ?
    C35 C34 H34B . . 109.4 ?
    C33 C34 H34B . . 109.4 ?
    H34A C34 H34B . . 108 ?
    C34 C35 C36 . . 111.60(13) ?
    C34 C35 H35A . . 109.3 ?
    C36 C35 H35A . . 109.3 ?
    C34 C35 H35B . . 109.3 ?
    C36 C35 H35B . . 109.3 ?
    H35A C35 H35B . . 108 ?
    C35 C36 C31 . . 110.80(13) ?
    C35 C36 H36A . . 109.5 ?
    C31 C36 H36A . . 109.5 ?
    C35 C36 H36B . . 109.5 ?
    C31 C36 H36B . . 109.5 ?
    H36A C36 H36B . . 108.1 ?
    C46 C41 C42 . . 118.71(15) ?
    C46 C41 P2 . . 118.77(13) ?
    C42 C41 P2 . . 122.31(13) ?
    C43 C42 C41 . . 120.50(16) ?
    C43 C42 H42 . . 119.7 ?
    C41 C42 H42 . . 119.7 ?
    C44 C43 C42 . . 120.04(16) ?
    C44 C43 H43 . . 120 ?
    C42 C43 H43 . . 120 ?
    C45 C44 C43 . . 119.93(16) ?
    C45 C44 H44 . . 120 ?
    C43 C44 H44 . . 120 ?
    C44 C45 C46 . . 120.16(16) ?
    C44 C45 H45 . . 119.9 ?
    C46 C45 H45 . . 119.9 ?
    C41 C46 C45 . . 120.41(16) ?
    C41 C46 H46 . . 119.8 ?
    C45 C46 H46 . . 119.8 ?
    C52 C51 C56 . . 110.67(14) ?
    C52 C51 P2 . . 110.07(11) ?
    C56 C51 P2 . . 110.61(11) ?
    C52 C51 H51 . . 108.5 ?
    C56 C51 H51 . . 108.5 ?
    P2 C51 H51 . . 108.5 ?
    C53 C52 C51 . . 110.76(15) ?
    C53 C52 H52A . . 109.5 ?
    C51 C52 H52A . . 109.5 ?
    C53 C52 H52B . . 109.5 ?
    C51 C52 H52B . . 109.5 ?
    H52A C52 H52B . . 108.1 ?
    C54 C53 C52 . . 110.79(16) ?
    C54 C53 H53A . . 109.5 ?
    C52 C53 H53A . . 109.5 ?
    C54 C53 H53B . . 109.5 ?
    C52 C53 H53B . . 109.5 ?
    H53A C53 H53B . . 108.1 ?
    C55 C54 C53 . . 111.37(15) ?
    C55 C54 H54A . . 109.4 ?
    C53 C54 H54A . . 109.4 ?
    C55 C54 H54B . . 109.4 ?
    C53 C54 H54B . . 109.4 ?
    H54A C54 H54B . . 108 ?
    C54 C55 C56 . . 111.42(15) ?
    C54 C55 H55A . . 109.3 ?
    C56 C55 H55A . . 109.3 ?
    C54 C55 H55B . . 109.3 ?
    C56 C55 H55B . . 109.3 ?
    H55A C55 H55B . . 108 ?
    C55 C56 C51 . . 110.01(14) ?
    C55 C56 H56A . . 109.7 ?
    C51 C56 H56A . . 109.7 ?
    C55 C56 H56B . . 109.7 ?
    C51 C56 H56B . . 109.7 ?
    H56A C56 H56B . . 108.2 ?
    C66 C61 C62 . . 111.98(14) ?
    C66 C61 P2 . . 110.77(11) ?
    C62 C61 P2 . . 114.60(12) ?
    C66 C61 H61 . . 106.3 ?
    C62 C61 H61 . . 106.3 ?
    P2 C61 H61 . . 106.3 ?
    C63 C62 C61 . . 112.06(14) ?
    C63 C62 H62A . . 109.2 ?
    C61 C62 H62A . . 109.2 ?
    C63 C62 H62B . . 109.2 ?
    C61 C62 H62B . . 109.2 ?
    H62A C62 H62B . . 107.9 ?
    C62 C63 C64 . . 112.95(15) ?
    C62 C63 H63A . . 109 ?
    C64 C63 H63A . . 109 ?
    C62 C63 H63B . . 109 ?
    C64 C63 H63B . . 109 ?
    H63A C63 H63B . . 107.8 ?
    C65 C64 C63 . . 110.73(15) ?
    C65 C64 H64A . . 109.5 ?
    C63 C64 H64A . . 109.5 ?
    C65 C64 H64B . . 109.5 ?
    C63 C64 H64B . . 109.5 ?
    H64A C64 H64B . . 108.1 ?
    C64 C65 C66 . . 111.66(15) ?
    C64 C65 H65A . . 109.3 ?
    C66 C65 H65A . . 109.3 ?
    C64 C65 H65B . . 109.3 ?
    C66 C65 H65B . . 109.3 ?
    H65A C65 H65B . . 107.9 ?
    C65 C66 C61 . . 111.43(14) ?
    C65 C66 H66A . . 109.3 ?
    C61 C66 H66A . . 109.3 ?
    C65 C66 H66B . . 109.3 ?
    C61 C66 H66B . . 109.3 ?
    H66A C66 H66B . . 108 ?
    Cl3 C67 Cl2 . . 110.91(11) ?
    Cl3 C67 H67A . . 109.5 ?
    Cl2 C67 H67A . . 109.5 ?
    Cl3 C67 H67B . . 109.5 ?
    Cl2 C67 H67B . . 109.5 ?
    H67A C67 H67B . . 108 ?
    C11 P1 C21 . . 105.27(7) ?
    C11 P1 C31 . . 104.38(7) ?
    C21 P1 C31 . . 106.28(7) ?
    C11 P1 Ag1 . . 116.62(5) ?
    C21 P1 Ag1 . . 112.35(5) ?
    C31 P1 Ag1 . . 111.12(5) ?
    C41 P2 C51 . . 105.46(8) ?
    C41 P2 C61 . . 104.51(8) ?
    C51 P2 C61 . . 107.21(8) ?
    C41 P2 Ag1 . . 116.45(6) ?
    C51 P2 Ag1 . . 110.23(5) ?
    C61 P2 Ag1 . . 112.34(5) ?
    O3 Cl1 O1 . . 109.49(9) ?
    O3 Cl1 O2 . 1 109.47(10) ?
    O1 Cl1 O2 . 1 109.74(11) ?
    O3 Cl1 O2 . . 109.47(10) ?
    O1 Cl1 O2 . . 109.74(11) ?
    O3 Cl1 O4 . . 109.73(10) ?
    O1 Cl1 O4 . . 111.51(11) ?
    O2 Cl1 O4 1 . 106.87(10) ?
    O2 Cl1 O4 . . 106.87(10) ?
    P2 Ag1 P1 . . 177.473(18) ?
loop_
    _geom_torsion_atom_site_label_1
    _geom_torsion_atom_site_label_2
    _geom_torsion_atom_site_label_3
    _geom_torsion_atom_site_label_4
    _geom_torsion_site_symmetry_1
    _geom_torsion_site_symmetry_2
    _geom_torsion_site_symmetry_3
    _geom_torsion_site_symmetry_4
    _geom_torsion
    _geom_torsion_publ_flag
    C16 C11 C12 C13 . . . . 0.9(2) ?
    P1 C11 C12 C13 . . . . -175.22(13) ?
    C11 C12 C13 C14 . . . . -0.8(3) ?
    C12 C13 C14 C15 . . . . -0.5(3) ?
    C13 C14 C15 C16 . . . . 1.6(3) ?
    C14 C15 C16 C11 . . . . -1.5(3) ?
    C12 C11 C16 C15 . . . . 0.3(2) ?
    P1 C11 C16 C15 . . . . 176.25(13) ?
    C26 C21 C22 C23 . . . . 59.98(17) ?
    P1 C21 C22 C23 . . . . -176.65(11) ?
    C21 C22 C23 C24 . . . . -56.32(18) ?
    C22 C23 C24 C25 . . . . 52.8(2) ?
    C23 C24 C25 C26 . . . . -52.9(2) ?
    C22 C21 C26 C25 . . . . -59.33(19) ?
    P1 C21 C26 C25 . . . . 178.38(13) ?
    C24 C25 C26 C21 . . . . 56.3(2) ?
    C36 C31 C32 C33 . . . . -54.80(19) ?
    P1 C31 C32 C33 . . . . -179.80(12) ?
    C31 C32 C33 C34 . . . . 54.67(19) ?
    C32 C33 C34 C35 . . . . -55.15(19) ?
    C33 C34 C35 C36 . . . . 56.25(19) ?
    C34 C35 C36 C31 . . . . -56.46(18) ?
    C32 C31 C36 C35 . . . . 55.37(18) ?
    P1 C31 C36 C35 . . . . -177.48(11) ?
    C46 C41 C42 C43 . . . . 3.1(3) ?
    P2 C41 C42 C43 . . . . 177.85(14) ?
    C41 C42 C43 C44 . . . . -5.1(3) ?
    C42 C43 C44 C45 . . . . 5.6(3) ?
    C43 C44 C45 C46 . . . . -4.3(3) ?
    C42 C41 C46 C45 . . . . -1.8(3) ?
    P2 C41 C46 C45 . . . . -176.69(14) ?
    C44 C45 C46 C41 . . . . 2.4(3) ?
    C56 C51 C52 C53 . . . . 57.40(19) ?
    P2 C51 C52 C53 . . . . 179.98(13) ?
    C51 C52 C53 C54 . . . . -56.3(2) ?
    C52 C53 C54 C55 . . . . 55.7(2) ?
    C53 C54 C55 C56 . . . . -56.1(2) ?
    C54 C55 C56 C51 . . . . 56.4(2) ?
    C52 C51 C56 C55 . . . . -57.00(19) ?
    P2 C51 C56 C55 . . . . -179.26(13) ?
    C66 C61 C62 C63 . . . . -51.22(19) ?
    P2 C61 C62 C63 . . . . -178.47(12) ?
    C61 C62 C63 C64 . . . . 51.6(2) ?
    C62 C63 C64 C65 . . . . -53.8(2) ?
    C63 C64 C65 C66 . . . . 55.8(2) ?
    C64 C65 C66 C61 . . . . -56.3(2) ?
    C62 C61 C66 C65 . . . . 53.60(19) ?
    P2 C61 C66 C65 . . . . -177.12(12) ?
    C12 C11 P1 C21 . . . . -153.34(13) ?
    C16 C11 P1 C21 . . . . 30.73(15) ?
    C12 C11 P1 C31 . . . . 94.94(14) ?
    C16 C11 P1 C31 . . . . -80.99(14) ?
    C12 C11 P1 Ag1 . . . . -28.05(15) ?
    C16 C11 P1 Ag1 . . . . 156.02(11) ?
    C26 C21 P1 C11 . . . . -165.15(12) ?
    C22 C21 P1 C11 . . . . 72.80(12) ?
    C26 C21 P1 C31 . . . . -54.78(13) ?
    C22 C21 P1 C31 . . . . -176.83(11) ?
    C26 C21 P1 Ag1 . . . . 66.94(12) ?
    C22 C21 P1 Ag1 . . . . -55.11(12) ?
    C36 C31 P1 C11 . . . . -71.68(12) ?
    C32 C31 P1 C11 . . . . 53.75(13) ?
    C36 C31 P1 C21 . . . . 177.33(11) ?
    C32 C31 P1 C21 . . . . -57.24(13) ?
    C36 C31 P1 Ag1 . . . . 54.82(12) ?
    C32 C31 P1 Ag1 . . . . -179.74(10) ?
    C46 C41 P2 C51 . . . . -158.93(14) ?
    C42 C41 P2 C51 . . . . 26.34(17) ?
    C46 C41 P2 C61 . . . . 88.20(15) ?
    C42 C41 P2 C61 . . . . -86.53(16) ?
    C46 C41 P2 Ag1 . . . . -36.36(16) ?
    C42 C41 P2 Ag1 . . . . 148.91(13) ?
    C52 C51 P2 C41 . . . . 64.00(13) ?
    C56 C51 P2 C41 . . . . -173.39(12) ?
    C52 C51 P2 C61 . . . . 174.97(11) ?
    C56 C51 P2 C61 . . . . -62.42(13) ?
    C52 C51 P2 Ag1 . . . . -62.47(12) ?
    C56 C51 P2 Ag1 . . . . 60.14(12) ?
    C66 C61 P2 C41 . . . . -69.12(13) ?
    C62 C61 P2 C41 . . . . 58.75(14) ?
    C66 C61 P2 C51 . . . . 179.26(11) ?
    C62 C61 P2 C51 . . . . -52.87(14) ?
    C66 C61 P2 Ag1 . . . . 58.02(12) ?
    C62 C61 P2 Ag1 . . . . -174.11(10) ?
    O2 O2 Cl1 O3 1 . . . 0.0(2) ?
    O2 O2 Cl1 O1 1 . . . 0.0(2) ?
    O2 O2 Cl1 O4 1 . . . 0.00(19) ?
loop_
    _geom_hbond_atom_site_label_D
    _geom_hbond_atom_site_label_H
    _geom_hbond_atom_site_label_A
    _geom_hbond_site_symmetry_A
    _geom_hbond_distance_DH
    _geom_hbond_distance_HA
    _geom_hbond_distance_DA
    _geom_hbond_angle_DHA
    C23 H23A O3 2_464 0.99 2.48 3.394(2) 153
    C67 H67A O2 1 0.99 2.52 3.423(3) 152
    C13 H13 O3 1_455 0.95 2.54 3.448(2) 160
