# Supplementary material for: Bis[dicyclo­hexyl­(phenyl)­phosphane-κP]silver(I) perchlorate dichloro­methane monosolvate
Source: Acta Crystallogr Sect E Struct Rep Online. 2011 Mar 26;67(Pt 4):m483–4. doi: 10.1107/S1600536811009822 (PMC3099967; doi:10.1107/S1600536811009822)
Supplement: Supplementary file 2 [file e-67-0m483-Isup2.hkl]

#
# h,k,l, Fc-squared, Fo-squared, sigma(Fo-squared) and status flag
#
data_I
_shelx_title ' 6IRM14_0m in Pn'
_shelx_refln_list_code          4
_shelx_F_calc_maximum      305.03
_exptl_crystal_F_000       876.00
_reflns_d_resolution_high  0.7570
 
loop_
 _symmetry_equiv_pos_as_xyz
 'x, y, z'
 'x+1/2, -y, z+1/2'
 
_cell_length_a     9.5910
_cell_length_b    13.4369
_cell_length_c    15.1290
_cell_angle_alpha  90.000
_cell_angle_beta   94.706
_cell_angle_gamma  90.000
 
_shelx_F_squared_multiplier     1.000
 
loop_
 _refln_index_h
 _refln_index_k
 _refln_index_l
 _refln_F_squared_calc
 _refln_F_squared_meas
 _refln_F_squared_sigma
 _refln_observed_status
   1   0 -19     1224.41     1223.03     64.04 o
   3   0 -19      933.33      961.38     37.91 o
   0   1 -19      478.24      497.86     37.00 o
   1   1 -19      863.86      894.35     37.33 o
   2   1 -19      169.32      183.54     13.04 o
   3   1 -19      549.57      576.11     19.09 o
   4   1 -19     1072.37     1078.67     32.55 o
   0   2 -19      800.76      826.58     50.37 o
   1   2 -19      959.21      918.86     38.83 o
   2   2 -19      333.81      321.17     16.40 o
   3   2 -19      451.64      465.71     17.12 o
   4   2 -19      201.97      196.24     14.32 o
   0   3 -19      845.02      844.13     51.13 o
   1   3 -19       98.25      104.92     18.69 o
   2   3 -19      879.09      891.06     35.44 o
   3   3 -19      192.03      192.94     12.93 o
   4   3 -19      264.13      220.91     13.98 o
   0   4 -19      409.48      357.65     32.35 o
   1   4 -19      772.69      758.46     47.15 o
   2   4 -19       15.74       20.60      8.13 o
   3   4 -19      888.99      917.65     49.71 o
   0   5 -19      852.95      944.31     53.88 o
   1   5 -19      210.71      255.38     25.90 o
   2   5 -19     1513.87     1507.25     72.86 o
  -2   0 -18     1099.53     1108.52     62.52 o
   0   0 -18      751.66      798.59     48.29 o
   2   0 -18     1964.97     1906.54     59.23 o
   4   0 -18     2024.31     2003.96     69.21 o
   6   0 -18     1989.82     1978.15     59.70 o
  -2   1 -18      395.76      430.64     25.08 o
  -1   1 -18     1199.22     1196.21     45.72 o
   0   1 -18      119.06      148.32     14.76 o
   1   1 -18     2261.01     2248.10    126.17 o
   2   1 -18      380.18      431.94     15.96 o
   3   1 -18     1250.81     1238.13     31.44 o
   4   1 -18       73.03       76.78      7.64 o
   5   1 -18      658.70      656.95     23.22 o
   6   1 -18      241.67      244.48     13.88 o
  -2   2 -18      420.41      392.66     33.49 o
  -1   2 -18      182.41      194.75     21.68 o
   0   2 -18      777.50      715.32     32.60 o
   1   2 -18      958.28      957.19     37.83 o
   2   2 -18      472.20      503.28     20.09 o
   3   2 -18      607.54      616.16     19.48 o
   4   2 -18      864.41      901.28     28.59 o
   5   2 -18      153.83      165.95     15.77 o
   6   2 -18     1089.63     1113.99     32.47 o
  -2   3 -18      115.49      120.96     20.30 o
  -1   3 -18      380.44      367.23     39.28 o
   0   3 -18      180.18      169.62     15.82 o
   1   3 -18      183.48      166.61     12.17 o
   2   3 -18      140.52      133.23     11.07 o
   3   3 -18      717.97      722.80     21.48 o
   4   3 -18      240.55      211.91     13.24 o
   5   3 -18      203.62      223.78     13.32 o
  -2   4 -18     1435.60     1440.46     73.90 o
  -1   4 -18       47.33       55.50     16.32 o
   0   4 -18      429.88      421.21     24.08 o
   1   4 -18       11.05       12.67      6.03 o
   2   4 -18      369.45      370.65     17.34 o
   3   4 -18      259.32      262.27     14.43 o
   4   4 -18      319.49      318.20     15.66 o
   5   4 -18      191.39      195.66     10.99 o
  -1   5 -18      332.44      302.53     29.31 o
   0   5 -18      408.47      393.60     31.78 o
   1   5 -18      644.73      627.11     28.53 o
   2   5 -18      231.77      234.53     14.07 o
   3   5 -18      612.31      610.59     23.24 o
   4   5 -18       75.71       69.72     10.33 o
   5   5 -18     1321.56     1344.59     37.14 o
  -1   6 -18        0.84        9.30     11.38 o
   0   6 -18     1279.89     1266.86     64.70 o
   1   6 -18       62.21       65.87     10.58 o
   2   6 -18     1631.54     1674.50     76.84 o
   3   6 -18      106.75      100.84     16.70 o
   4   6 -18      974.87      958.28     46.01 o
  -1   7 -18     1286.30     1289.06     68.02 o
   0   7 -18       58.20       59.48     15.84 o
   1   7 -18      528.49      520.54     36.62 o
   2   7 -18      118.91      149.61     19.83 o
   3   7 -18      519.37      574.90     36.90 o
  -3   0 -17     2569.77     2604.96    112.23 o
  -1   0 -17     1472.43     1469.30     72.57 o
   1   0 -17     2854.88     2859.46     81.41 o
   3   0 -17     3727.45     3699.06    101.11 o
   5   0 -17     1276.85     1326.54     35.49 o
   7   0 -17     1659.52     1709.71     76.13 o
  -3   1 -17      192.06      159.39     16.13 o
  -2   1 -17     1481.51     1460.35     52.25 o
  -1   1 -17       18.03       31.78      9.22 o
   0   1 -17     2505.91     2442.75     86.23 o
   1   1 -17      624.03      615.95     22.56 o
   2   1 -17     1706.65     1694.60     37.79 o
   3   1 -17       79.12       86.10      7.63 o
   4   1 -17     1507.43     1501.36     30.36 o
   5   1 -17       13.08       14.99      4.40 o
   6   1 -17     1993.84     2002.49     41.94 o
   7   1 -17      109.02      126.42      8.89 o
  -3   2 -17      220.05      218.87     18.04 o
  -2   2 -17      180.38      190.44     16.80 o
  -1   2 -17      337.70      353.18     21.45 o
   0   2 -17       21.03       23.93      8.31 o
   1   2 -17      128.82      152.29     11.29 o
   2   2 -17        2.40       -0.01      3.92 o
   3   2 -17      967.69      941.78     24.77 o
   4   2 -17      321.71      325.11     11.72 o
   5   2 -17      516.63      556.84     17.87 o
   6   2 -17        5.53        3.67      4.06 o
   7   2 -17      465.01      449.48     15.85 o
  -3   3 -17      111.72      108.45     14.35 o
  -2   3 -17      370.09      393.14     23.22 o
  -1   3 -17      264.80      279.29     32.16 o
   0   3 -17       99.26      109.23     12.71 o
   1   3 -17       45.39       45.75      8.68 o
   2   3 -17       17.31       16.10      4.96 o
   3   3 -17      242.21      227.49     11.12 o
   4   3 -17      141.61      138.01      8.87 o
   5   3 -17      558.53      563.17     17.99 o
   6   3 -17      263.33      248.74     10.58 o
   7   3 -17       88.01       96.76      8.26 o
  -3   4 -17      335.25      303.76     29.98 o
  -2   4 -17      299.77      273.97     20.18 o
  -1   4 -17      462.38      463.65     24.85 o
   0   4 -17      361.07      337.70     21.02 o
   1   4 -17      897.63      897.42     28.18 o
   2   4 -17     1287.68     1328.32     36.54 o
   3   4 -17      333.58      319.23     13.15 o
   4   4 -17       87.58       82.44      7.73 o
   5   4 -17      177.34      191.55     10.50 o
   6   4 -17       26.95       31.53      5.88 o
  -3   5 -17      427.98      422.92     35.39 o
  -2   5 -17     1595.43     1569.48     77.79 o
  -1   5 -17      259.10      267.34     19.55 o
   0   5 -17     1147.51     1122.67     42.15 o
   1   5 -17      195.45      188.84     12.44 o
   2   5 -17      811.74      754.85     26.43 o
   3   5 -17      469.11      508.56     20.36 o
   4   5 -17     1824.95     1852.01     40.41 o
   5   5 -17       59.72       61.62      7.15 o
   6   5 -17      541.04      540.38     17.92 o
  -2   6 -17       31.98       30.36     13.95 o
  -1   6 -17     1489.64     1511.33     72.95 o
   0   6 -17       25.79       28.91      7.32 o
   1   6 -17     2604.61     2619.91     62.78 o
   2   6 -17      134.95      121.00     10.33 o
   3   6 -17     1216.13     1234.43     36.00 o
   4   6 -17       46.14       52.62      6.92 o
   5   6 -17     2685.59     2718.36     64.45 o
  -2   7 -17     1368.33     1464.37     72.29 o
  -1   7 -17      161.39      178.35     23.15 o
   0   7 -17     1252.11     1291.58     46.77 o
   1   7 -17       75.99       57.53      9.79 o
   2   7 -17     2106.33     2111.08     87.66 o
   3   7 -17       11.32        6.45      8.35 o
   4   7 -17      901.30      884.13     27.91 o
   5   7 -17      197.61      159.03     11.57 o
  -1   8 -17      570.22      588.84     40.51 o
   0   8 -17      286.47      276.25     20.97 o
   1   8 -17      431.22      437.72     31.50 o
   2   8 -17      657.30      684.56     40.60 o
   3   8 -17       51.15       59.96     13.66 o
   4   8 -17       51.87       41.99      7.48 o
   0   9 -17      234.06      191.73     21.25 o
   1   9 -17      163.44      172.28     20.30 o
   2   9 -17      438.08      425.67     31.31 o
  -4   0 -16     1744.90     1690.82     82.06 o
  -2   0 -16     2459.65     2397.96    103.78 o
   0   0 -16     3231.11     3274.15    127.88 o
   2   0 -16     3768.95     3650.75    101.49 o
   4   0 -16     1163.55     1113.99     30.64 o
   6   0 -16     1456.40     1395.47     44.37 o
   8   0 -16     1424.61     1356.28     44.07 o
  -4   1 -16      425.62      401.58     23.78 o
  -3   1 -16     2301.41     2169.01     70.63 o
  -2   1 -16       29.49       39.89      9.54 o
  -1   1 -16     1492.88     1450.71     50.10 o
   0   1 -16      164.12      191.82     15.21 o
   1   1 -16      925.23      885.52     23.11 o
   2   1 -16      431.90      410.17     14.53 o
   3   1 -16     2538.92     2536.86     40.28 o
   4   1 -16       67.17       75.31      5.44 o
   5   1 -16     2024.96     2000.82     33.88 o
   6   1 -16       96.07       84.07      6.49 o
   7   1 -16      905.22      932.23     23.94 o
   8   1 -16      270.53      296.53     12.48 o
  -4   2 -16      389.53      385.56     23.37 o
  -3   2 -16      129.08      125.99     29.69 o
  -2   2 -16     1119.33     1078.35     41.27 o
  -1   2 -16       30.21       36.35      9.28 o
   0   2 -16     2504.72     2438.31     58.57 o
   1   2 -16      195.62      199.09      9.97 o
   2   2 -16      412.77      418.91     14.57 o
   3   2 -16       59.26       50.40      5.28 o
   4   2 -16      225.23      230.14      8.54 o
   5   2 -16      331.94      343.53     10.61 o
   6   2 -16      498.92      515.39     14.85 o
   7   2 -16       84.17       96.46      7.90 o
   8   2 -16      521.04      533.22     17.04 o
  -4   3 -16      147.08      159.89     15.83 o
  -3   3 -16      134.02      135.67     14.60 o
  -2   3 -16       72.04       84.79     11.96 o
  -1   3 -16      143.98      135.67     13.55 o
   0   3 -16       65.55       73.03      8.12 o
   1   3 -16      171.72      181.95     11.29 o
   2   3 -16      110.52      107.36      7.77 o
   3   3 -16      238.53      224.23      9.48 o
   4   3 -16       51.45       51.46      4.93 o
   5   3 -16      383.99      417.27     13.06 o
   6   3 -16       33.51       37.80      5.25 o
   7   3 -16       83.20       84.89      6.60 o
   8   3 -16      156.55      155.99      9.32 o
  -4   4 -16      451.31      431.80     27.46 o
  -3   4 -16      126.00      124.59     13.92 o
  -2   4 -16      373.87      402.48     23.14 o
  -1   4 -16      177.44      178.68     15.19 o
   0   4 -16      393.23      390.90     17.16 o
   1   4 -16       54.32       53.57      7.43 o
   2   4 -16      267.31      265.17     11.48 o
   3   4 -16      141.39      154.42      8.14 o
   4   4 -16      669.92      663.66     19.12 o
   5   4 -16       76.19       91.17      6.66 o
   6   4 -16      593.02      595.48     16.36 o
   7   4 -16       69.04       73.34      6.77 o
  -4   5 -16      175.35      187.08     23.91 o
  -3   5 -16      796.90      776.23     34.08 o
  -2   5 -16       94.54       84.71     12.35 o
  -1   5 -16     1209.19     1225.40     44.47 o
   0   5 -16      100.15       92.69      9.03 o
   1   5 -16     2795.99     2914.66     67.31 o
   2   5 -16       64.29       71.44      6.91 o
   3   5 -16     1588.10     1575.19     31.59 o
   4   5 -16      153.22      173.07      9.89 o
   5   5 -16      615.14      603.96     18.62 o
   6   5 -16      325.47      317.31     11.70 o
   7   5 -16     1415.24     1451.01     29.81 o
  -3   6 -16       20.30       25.24      9.35 o
  -2   6 -16     1649.43     1630.30     56.40 o
  -1   6 -16      320.50      323.08     20.54 o
   0   6 -16      651.05      644.14     23.28 o
   1   6 -16       43.65       42.52      7.25 o
   2   6 -16     2552.75     2546.26     61.27 o
   3   6 -16      128.97      138.14      9.53 o
   4   6 -16     5042.40     5061.57     93.94 o
   5   6 -16      304.72      290.05     12.75 o
   6   6 -16     2724.83     2803.60     55.59 o
   7   6 -16      202.94      208.60      9.90 o
  -3   7 -16     1247.40     1292.85     68.49 o
  -2   7 -16      309.10      293.98     20.21 o
  -1   7 -16     1743.49     1810.94     59.79 o
   0   7 -16       73.49       80.87      8.95 o
   1   7 -16     3022.45     3073.99     71.43 o
   2   7 -16      213.01      210.75     12.71 o
   3   7 -16     1245.95     1226.58     29.95 o
   4   7 -16        3.03        7.35      4.66 o
   5   7 -16      726.85      742.50     22.89 o
   6   7 -16       82.25       76.48      8.63 o
  -2   8 -16      434.95      488.76     37.47 o
  -1   8 -16       12.33       30.74     13.19 o
   0   8 -16      245.51      220.33     16.22 o
   1   8 -16       22.75       28.60      6.66 o
   2   8 -16      635.13      637.91     28.17 o
   3   8 -16       54.57       59.29      6.93 o
   4   8 -16      861.23      850.62     26.61 o
   5   8 -16       24.15       14.78      5.63 o
  -2   9 -16      353.07      412.29     34.34 o
  -1   9 -16      251.40      263.45     26.75 o
   0   9 -16       64.27       70.40     13.14 o
   1   9 -16      281.00      257.37     23.81 o
   2   9 -16       58.15       66.03     13.66 o
   3   9 -16       61.88       64.02     12.33 o
   4   9 -16       49.37       50.77      7.72 o
  -1  10 -16       99.37      111.75     18.97 o
   0  10 -16      290.64      289.16     25.33 o
   1  10 -16       47.99       36.33     11.95 o
   2  10 -16      229.63      252.35     23.53 o
   3  10 -16       20.56       21.72     10.44 o
  -5   0 -15     2085.54     2050.65     96.39 o
  -3   0 -15     1951.41     1902.37     87.28 o
  -1   0 -15      563.94      634.47     39.46 o
   1   0 -15     4578.68     4497.91    247.89 o
   3   0 -15     4748.99     4639.35     95.80 o
   5   0 -15     4017.44     3881.83     82.10 o
   7   0 -15     1296.83     1322.61     42.76 o
   9   0 -15      298.99      314.39     17.27 o
  -6   1 -15      669.44      671.75     46.01 o
  -5   1 -15      327.75      304.27     20.69 o
  -4   1 -15      624.69      608.51     28.96 o
  -3   1 -15       88.18       93.43     16.36 o
  -2   1 -15     1887.07     1859.25     59.16 o
  -1   1 -15      226.90      231.42     16.13 o
   0   1 -15     3323.23     3238.11     62.93 o
   1   1 -15      725.32      710.43     19.45 o
   2   1 -15     2816.65     2841.24     44.13 o
   3   1 -15       34.05       34.15      4.18 o
   4   1 -15      495.10      511.36     12.70 o
   5   1 -15       17.04       16.82      3.73 o
   6   1 -15     1471.79     1517.96     31.85 o
   7   1 -15      188.92      193.07      9.87 o
   8   1 -15     1736.93     1755.26     37.07 o
   9   1 -15       37.89       36.73      5.57 o
  -5   2 -15     1174.07     1185.85     45.21 o
  -4   2 -15        1.05        4.78      7.06 o
  -3   2 -15     1065.14     1024.86     40.68 o
  -2   2 -15      335.38      340.28     30.64 o
  -1   2 -15     1255.64     1159.84     57.96 o
   0   2 -15      178.51      184.83     11.24 o
   1   2 -15      454.71      414.38     13.39 o
   2   2 -15       91.75       94.50      5.55 o
   3   2 -15     1178.88     1172.35     21.72 o
   4   2 -15      378.98      379.63     10.68 o
   5   2 -15     1032.99     1018.72     20.08 o
   6   2 -15       71.18       65.62      5.81 o
   7   2 -15      603.24      559.23     15.24 o
   8   2 -15       50.11       53.98      6.34 o
   9   2 -15      400.71      405.06     13.88 o
  -5   3 -15       22.65       32.69      9.69 o
  -4   3 -15      341.44      329.34     20.78 o
  -3   3 -15      674.38      654.89     29.48 o
  -2   3 -15       63.61       54.71      9.99 o
  -1   3 -15      166.98      155.21     13.78 o
   0   3 -15      759.88      750.83     26.15 o
   1   3 -15      297.63      289.37     10.21 o
   2   3 -15      413.90      405.93     12.25 o
   3   3 -15      118.19      132.43      6.47 o
   4   3 -15      133.08      135.98      6.71 o
   5   3 -15       53.74       37.81      4.89 o
   6   3 -15      268.28      262.81     10.00 o
   7   3 -15      229.83      237.96      9.69 o
   8   3 -15      177.49      160.07      8.99 o
  -5   4 -15      333.84      316.01     31.07 o
  -4   4 -15      198.83      214.54     16.94 o
  -3   4 -15     1139.65     1096.60     41.96 o
  -2   4 -15      185.29      151.50     14.02 o
  -1   4 -15     1075.44     1011.44     38.26 o
   0   4 -15      267.09      275.53     13.55 o
   1   4 -15      868.81      864.84     23.14 o
   2   4 -15       29.82       33.99      4.98 o
   3   4 -15      440.37      436.03     11.52 o
   4   4 -15       85.00       85.49      5.57 o
   5   4 -15      441.11      430.23     13.09 o
   6   4 -15      357.97      361.07     11.97 o
   7   4 -15      236.84      257.83     10.08 o
   8   4 -15      255.06      280.42     11.69 o
  -5   5 -15      349.53      346.04     22.44 o
  -4   5 -15     1417.38     1351.11     52.22 o
  -3   5 -15      440.31      429.32     24.14 o
  -2   5 -15     1230.57     1187.97     43.62 o
  -1   5 -15      229.76      238.81     13.28 o
   0   5 -15     1031.94     1027.06     30.08 o
   1   5 -15       66.18       69.61      6.42 o
   2   5 -15     1329.52     1277.95     26.59 o
   3   5 -15      845.33      871.51     19.90 o
   4   5 -15     2340.10     2364.73     42.47 o
   5   5 -15      208.37      220.07     10.43 o
   6   5 -15     1765.63     1774.96     41.57 o
   7   5 -15      290.12      290.02     10.93 o
   8   5 -15     1567.31     1626.81     31.86 o
  -4   6 -15      101.37       95.15     18.97 o
  -3   6 -15     2600.77     2573.95     78.99 o
  -2   6 -15       50.91       50.99     10.39 o
  -1   6 -15     1890.89     1898.03     48.10 o
   0   6 -15      144.64      133.54     10.16 o
   1   6 -15     3811.50     3795.84     83.82 o
   2   6 -15      165.18      156.95      8.04 o
   3   6 -15     2876.20     2881.97     50.54 o
   4   6 -15       98.86      107.66      7.97 o
   5   6 -15     1187.95     1218.21     25.76 o
   6   6 -15       80.92       74.27      6.31 o
   7   6 -15     2208.44     2308.17     41.99 o
  -4   7 -15     1606.16     1596.90     80.92 o
  -3   7 -15      109.81      106.73     19.26 o
  -2   7 -15     2345.90     2332.93     73.05 o
  -1   7 -15       11.25       13.61      5.72 o
   0   7 -15     1462.95     1428.12     39.42 o
   1   7 -15       21.87       21.03      5.92 o
   2   7 -15     1381.58     1401.85     28.41 o
   3   7 -15      313.20      305.54     16.53 o
   4   7 -15     3151.71     3111.17     60.74 o
   5   7 -15      504.48      501.75     16.63 o
   6   7 -15     1620.30     1624.21     32.55 o
   7   7 -15      318.32      316.85     11.69 o
  -3   8 -15      226.67      193.81     24.48 o
  -2   8 -15      206.06      201.88     24.57 o
  -1   8 -15     1427.48     1431.71     39.36 o
   0   8 -15      114.93      112.40     16.72 o
   1   8 -15      873.55      895.10     30.67 o
   2   8 -15      166.03      181.33     11.66 o
   3   8 -15      763.93      793.01     21.95 o
   4   8 -15       82.61       90.26      7.69 o
   5   8 -15      152.40      154.56      9.52 o
   6   8 -15      561.71      604.75     21.08 o
  -1   9 -15       65.38       52.96      9.66 o
   0   9 -15       78.99       93.28      9.39 o
   1   9 -15       19.66       18.24      5.97 o
   2   9 -15       73.74       63.23      7.93 o
   3   9 -15       79.36       76.55      7.29 o
   4   9 -15      387.56      355.54     15.83 o
   5   9 -15        4.00       -4.34      4.34 o
   6   9 -15      356.31      353.36     15.70 o
  -1  10 -15      115.07      120.39     17.27 o
   0  10 -15       15.20       23.83      7.77 o
   1  10 -15      905.09      874.49     48.00 o
   2  10 -15       83.02       84.43     14.70 o
   3  10 -15      114.62      105.25     11.24 o
   4  10 -15       96.94       96.11      9.21 o
   5  10 -15      496.98      524.75     19.97 o
  -1  11 -15      202.40      196.00     21.53 o
   0  11 -15     1200.88     1185.27     60.05 o
   1  11 -15      268.93      296.93     25.23 o
   2  11 -15      611.41      649.08     39.46 o
   3  11 -15       84.55       93.38     15.51 o
  -6   0 -14     1866.95     1811.39     84.15 o
  -4   0 -14     4115.60     4025.69    159.00 o
  -2   0 -14     1723.42     1728.35     72.34 o
   0   0 -14     1409.55     1442.09     38.07 o
   2   0 -14     2836.67     2726.02     59.33 o
   4   0 -14     1030.27     1055.39     28.63 o
   6   0 -14     1093.65     1116.56     30.03 o
   8   0 -14     3292.97     3293.33     87.44 o
  -6   1 -14       83.13       82.68     12.44 o
  -5   1 -14     1196.44     1174.29     44.00 o
  -4   1 -14      254.64      242.95     17.41 o
  -3   1 -14     1345.09     1295.92     45.51 o
  -2   1 -14      110.06      101.94      7.93 o
  -1   1 -14     4169.39     4167.67    126.10 o
   0   1 -14      137.21      174.11      7.43 o
   1   1 -14     1275.54     1297.59     21.43 o
   2   1 -14      631.00      625.54     13.77 o
   3   1 -14     2231.07     2216.25     35.02 o
   4   1 -14      490.70      566.51     13.19 o
   5   1 -14     2652.25     2728.57     42.57 o
   6   1 -14      744.28      716.45     15.45 o
   7   1 -14     1018.89     1014.80     21.79 o
   8   1 -14      311.62      327.63     12.41 o
   9   1 -14      455.50      441.01     14.16 o
  -7   2 -14      465.05      469.40     37.28 o
  -6   2 -14      403.11      422.27     24.78 o
  -5   2 -14      342.05      336.39     20.85 o
  -4   2 -14      777.33      743.85     46.39 o
  -3   2 -14      319.07      326.79     19.44 o
  -2   2 -14      465.06      471.36     19.16 o
  -1   2 -14      106.95      119.45      7.19 o
   0   2 -14      336.61      323.69      8.94 o
   1   2 -14      231.27      260.73      7.74 o
   2   2 -14     2398.60     2463.06     38.44 o
   3   2 -14       97.09       99.30      5.41 o
   4   2 -14      598.06      600.55     13.79 o
   5   2 -14       39.49       35.40      4.00 o
   6   2 -14      828.33      851.71     19.23 o
   7   2 -14      614.58      596.12     15.37 o
   8   2 -14      959.28      921.95     22.89 o
   9   2 -14      222.96      227.60      9.89 o
  -6   3 -14      489.85      479.69     26.36 o
  -5   3 -14      401.96      372.37     22.30 o
  -4   3 -14      182.07      193.30     15.62 o
  -3   3 -14      294.05      313.31     33.73 o
  -2   3 -14      443.83      436.93     18.44 o
  -1   3 -14      828.23      807.98     22.02 o
   0   3 -14      649.66      656.68     14.67 o
   1   3 -14      187.10      162.46      7.53 o
   2   3 -14      330.45      327.50      9.45 o
   3   3 -14     1024.98     1023.73     19.28 o
   4   3 -14      513.18      507.42     12.40 o
   5   3 -14     1070.82     1022.86     19.67 o
   6   3 -14       77.82       80.31      5.96 o
   7   3 -14      759.77      774.23     18.23 o
   8   3 -14      211.40      213.35      8.82 o
   9   3 -14      885.09      916.89     22.39 o
  -6   4 -14      225.42      181.96     23.91 o
  -5   4 -14      283.26      261.17     26.47 o
  -4   4 -14      209.14      208.03     16.56 o
  -3   4 -14      596.36      570.62     26.83 o
  -2   4 -14       67.99       67.14     10.06 o
  -1   4 -14      158.53      156.01      9.02 o
   0   4 -14     2143.35     2137.73     38.58 o
   1   4 -14      389.82      384.40     11.51 o
   2   4 -14     1266.37     1214.23     22.12 o
   3   4 -14     1124.55     1157.42     21.39 o
   4   4 -14      988.64      973.31     20.23 o
   5   4 -14     1023.08     1017.58     21.83 o
   6   4 -14      511.89      524.15     14.35 o
   7   4 -14      609.76      594.94     15.54 o
   8   4 -14      182.15      176.63      8.26 o
   9   4 -14       83.29       80.65      6.69 o
  -6   5 -14      189.94      174.94     23.43 o
  -5   5 -14     1660.44     1575.27     76.75 o
  -4   5 -14      124.92      150.93     20.30 o
  -3   5 -14     5044.45     4753.70    185.18 o
  -2   5 -14      139.26      144.22     13.43 o
  -1   5 -14     1588.62     1530.90     35.25 o
   0   5 -14      575.00      580.20     16.85 o
   1   5 -14     2118.52     2073.11     37.42 o
   2   5 -14      240.36      248.24      9.38 o
   3   5 -14      944.89      964.58     18.87 o
   4   5 -14      144.18      135.76      6.37 o
   5   5 -14     1258.66     1183.45     24.86 o
   6   5 -14      155.36      146.61      8.85 o
   7   5 -14     1276.28     1297.05     26.56 o
   8   5 -14      688.93      681.20     17.07 o
   9   5 -14      370.12      367.01     12.11 o
  -6   6 -14     3427.41     3499.84    146.47 o
  -5   6 -14      169.60      165.07     22.29 o
  -4   6 -14     1929.07     1942.88     88.32 o
  -3   6 -14       50.28       53.51     15.18 o
  -2   6 -14     3742.09     3442.35    143.44 o
  -1   6 -14      230.36      252.34     13.35 o
   0   6 -14     4415.70     4307.69     94.73 o
   1   6 -14        3.33        6.13      3.48 o
   2   6 -14     1595.90     1545.86     29.99 o
   3   6 -14       49.23       50.99      5.06 o
   4   6 -14     1718.23     1738.10     33.24 o
   5   6 -14      215.21      229.28      9.49 o
   6   6 -14     1049.19     1085.34     23.48 o
   7   6 -14       15.34       13.79      4.10 o
   8   6 -14      620.58      627.51     16.27 o
  -5   7 -14     1780.79     1663.21     82.44 o
  -4   7 -14       45.56       61.19     16.22 o
  -3   7 -14     2261.07     2275.77    102.65 o
  -2   7 -14      137.72      116.12     18.97 o
  -1   7 -14     2661.44     2732.12     63.18 o
   0   7 -14        2.12        3.09      4.54 o
   1   7 -14     1930.20     1909.45     40.11 o
   2   7 -14      166.37      183.45      8.39 o
   3   7 -14     2258.11     2216.57     39.90 o
   4   7 -14       34.25       37.76      5.59 o
   5   7 -14     1167.84     1147.03     24.33 o
   6   7 -14      154.07      157.66      8.13 o
   7   7 -14      608.24      598.74     16.04 o
   8   7 -14      237.25      245.37      9.66 o
  -5   8 -14      139.39      133.67     21.91 o
  -4   8 -14      325.10      285.08     28.37 o
  -3   8 -14      126.34      149.80     21.72 o
  -2   8 -14      800.24      871.92     51.04 o
  -1   8 -14        6.06       13.19      6.74 o
   0   8 -14      686.99      751.58     24.62 o
   1   8 -14       59.17       63.92      6.38 o
   2   8 -14      394.91      410.42     12.60 o
   3   8 -14      429.94      418.25     14.76 o
   4   8 -14     1050.44      998.46     25.17 o
   5   8 -14     1156.08     1145.32     28.02 o
   6   8 -14     1627.38     1604.56     31.66 o
   7   8 -14      228.74      196.05      9.11 o
  -4   9 -14       67.87       64.23     17.27 o
  -3   9 -14       42.19       27.99     13.57 o
  -2   9 -14      198.58      228.91     25.52 o
  -1   9 -14      346.13      347.25     19.45 o
   0   9 -14      315.00      304.43     18.65 o
   1   9 -14     1439.62     1411.43     32.28 o
   2   9 -14       99.01      102.90      8.99 o
   3   9 -14     1032.08      991.19     25.75 o
   4   9 -14       39.13       35.95      5.70 o
   5   9 -14      129.97      127.45      8.74 o
   6   9 -14      140.42      142.45     16.54 o
   7   9 -14      226.79      216.94     10.53 o
  -2  10 -14      271.40      263.07     27.51 o
  -1  10 -14       23.17       34.59      8.82 o
   0  10 -14      342.64      329.94     19.72 o
   1  10 -14      107.21      111.59     11.99 o
   2  10 -14       76.11       77.61      8.39 o
   3  10 -14      146.96      170.03      9.79 o
   4  10 -14      838.38      880.06     26.28 o
   5  10 -14      175.40      152.71     10.55 o
   6  10 -14      813.67      850.45     25.89 o
  -1  11 -14      417.58      378.52     28.74 o
   0  11 -14       36.09       34.44     11.29 o
   1  11 -14     1088.73     1076.74     54.83 o
   2  11 -14       43.73       38.32     12.10 o
   3  11 -14      738.41      755.03     29.78 o
   4  11 -14      536.91      492.27     19.06 o
   5  11 -14     1004.61     1011.77     30.19 o
  -1  12 -14        7.19       15.56     10.25 o
   0  12 -14      906.72      867.47     48.95 o
   1  12 -14       37.24       37.66     11.57 o
   2  12 -14     1503.95     1583.38     50.60 o
   3  12 -14       36.41       38.81      9.20 o
  -7   0 -13      266.53      308.98     28.93 o
  -5   0 -13     4209.88     3802.09    152.64 o
  -3   0 -13     3566.45     3298.82    132.62 o
  -1   0 -13     8832.43     8777.23    179.32 o
   1   0 -13     5138.42     5034.45     90.65 o
   3   0 -13      682.86      590.13     16.45 o
   5   0 -13     2029.00     1956.89     44.73 o
   7   0 -13      950.17      923.93     25.08 o
   9   0 -13      863.82      867.68     29.95 o
  -7   1 -13       91.47       93.13     13.01 o
  -6   1 -13     3007.14     2920.99     86.32 o
  -5   1 -13      124.19      119.15     16.89 o
  -4   1 -13     2904.95     2685.88     86.99 o
  -3   1 -13      497.06      468.79     19.71 o
  -2   1 -13     2363.05     2309.64     59.44 o
  -1   1 -13      133.97      129.48      6.29 o
   0   1 -13     1286.42     1239.65     19.07 o
   1   1 -13     1046.08     1073.96     17.30 o
   2   1 -13     2851.53     2775.32     38.07 o
   3   1 -13        2.12        8.40      2.39 o
   4   1 -13     3410.33     3314.00     49.87 o
   5   1 -13      209.22      235.98      7.88 o
   6   1 -13      623.07      613.14     13.78 o
   7   1 -13      437.41      475.39     12.92 o
   8   1 -13      526.38      505.60     15.92 o
   9   1 -13      824.63      856.74     20.77 o
  10   1 -13      845.30      864.55     23.97 o
  -7   2 -13      867.63      866.48     36.83 o
  -6   2 -13       67.03       78.34     11.56 o
  -5   2 -13     1011.53      900.44     36.28 o
  -4   2 -13      319.83      288.91     18.14 o
  -3   2 -13     2065.92     2047.17     51.31 o
  -2   2 -13      248.95      244.81     11.18 o
  -1   2 -13     2974.81     2954.69     42.12 o
   0   2 -13      266.84      250.07      6.83 o
   1   2 -13     1279.97     1332.55     20.49 o
   2   2 -13     1197.55     1172.16     18.94 o
   3   2 -13      383.82      392.82      9.05 o
   4   2 -13     1029.01     1094.03     20.23 o
   5   2 -13     1855.86     1901.43     30.73 o
   6   2 -13      245.70      252.05      8.12 o
   7   2 -13     2091.85     2053.20     36.53 o
   8   2 -13     1010.39     1036.85     21.53 o
   9   2 -13     1303.89     1344.39     28.76 o
  10   2 -13       12.94        5.17      4.72 o
  -7   3 -13      102.49       80.92     17.27 o
  -6   3 -13       32.07       42.97     13.57 o
  -5   3 -13       32.63       33.01     12.52 o
  -4   3 -13       82.15       99.73     11.76 o
  -3   3 -13      847.83      856.83     27.02 o
  -2   3 -13      257.68      253.79     10.34 o
  -1   3 -13      197.21      189.31      7.39 o
   0   3 -13      520.80      556.50     12.19 o
   1   3 -13      585.28      563.51     11.38 o
   2   3 -13     1849.87     1869.98     26.85 o
   3   3 -13       29.04       31.08      3.55 o
   4   3 -13     1449.19     1461.75     25.66 o
   5   3 -13       57.47       52.96      4.27 o
   6   3 -13     1022.07     1043.99     21.99 o
   7   3 -13      322.36      291.94      9.99 o
   8   3 -13     1276.71     1294.50     25.75 o
   9   3 -13       71.02       65.14      5.57 o
  10   3 -13      647.52      661.75     21.14 o
  -7   4 -13      170.93      164.12     22.58 o
  -6   4 -13      152.20      144.67     20.49 o
  -5   4 -13      185.48      224.08     24.57 o
  -4   4 -13       31.31       23.05     11.48 o
  -3   4 -13      178.95      182.32     20.16 o
  -2   4 -13      589.66      580.48     17.43 o
  -1   4 -13      947.64      948.21     19.11 o
   0   4 -13      487.11      489.71     11.29 o
   1   4 -13     2509.49     2538.11     34.86 o
   2   4 -13     2445.67     2443.25     35.34 o
   3   4 -13     1872.01     1886.88     30.66 o
   4   4 -13        5.37       10.35      2.97 o
   5   4 -13     1849.34     1795.82     29.92 o
   6   4 -13      372.92      376.08     15.39 o
   7   4 -13      874.11      874.42     19.43 o
   8   4 -13      507.65      524.50     13.95 o
   9   4 -13      225.18      224.78      8.74 o
  -7   5 -13      127.71      126.84     20.40 o
  -6   5 -13      647.01      618.06     41.84 o
  -5   5 -13       77.09       86.80     16.98 o
  -4   5 -13     1655.07     1600.31     76.84 o
  -3   5 -13      115.60      104.92     16.89 o
  -2   5 -13     1296.96     1265.53     55.21 o
  -1   5 -13       75.31       70.48      6.55 o
   0   5 -13     1264.90     1272.57     23.69 o
   1   5 -13      160.12      141.31      6.55 o
   2   5 -13     1588.83     1543.70     26.59 o
   3   5 -13     1073.32     1061.71     19.80 o
   4   5 -13      314.47      305.86      9.21 o
   5   5 -13     1574.55     1542.06     29.50 o
   6   5 -13     1335.72     1344.47     28.52 o
   7   5 -13      731.51      731.33     17.42 o
   8   5 -13      910.37      894.72     19.90 o
   9   5 -13      354.41      397.54     16.39 o
  -7   6 -13     3936.22     4034.89    163.93 o
  -6   6 -13      226.45      230.05     24.76 o
  -5   6 -13     4210.04     4309.53    165.83 o
  -4   6 -13       30.99       29.98     12.14 o
  -3   6 -13     3417.25     3289.71    134.90 o
  -2   6 -13      257.75      215.38     15.21 o
  -1   6 -13      940.08      974.77     34.46 o
   0   6 -13      409.99      427.57     12.67 o
   1   6 -13      720.80      661.98     15.54 o
   2   6 -13       57.12       65.50      4.67 o
   3   6 -13     2882.30     2844.17     42.80 o
   4   6 -13      222.90      203.12      7.70 o
   5   6 -13     1389.83     1326.89     26.71 o
   6   6 -13      144.00      150.27      7.58 o
   7   6 -13      740.20      704.61     17.25 o
   8   6 -13       41.36       52.53      5.52 o
   9   6 -13      519.54      482.83     18.49 o
  -6   7 -13      548.87      528.98     39.37 o
  -5   7 -13       23.69       24.57     13.00 o
  -4   7 -13     1679.00     1836.82     81.78 o
  -3   7 -13      107.87      108.24     17.74 o
  -2   7 -13     2020.20     1968.28     59.52 o
  -1   7 -13      287.60      296.32     17.09 o
   0   7 -13     3290.73     3229.28     61.09 o
   1   7 -13     1037.40      989.26     21.37 o
   2   7 -13     1626.83     1612.00     30.75 o
   3   7 -13      430.06      437.01     11.30 o
   4   7 -13      664.41      674.85     16.60 o
   5   7 -13      652.96      646.94     16.39 o
   6   7 -13     1214.65     1215.12     24.62 o
   7   7 -13      129.06      112.24      6.88 o
   8   7 -13      553.47      564.17     16.04 o
  -6   8 -13      177.66      144.39     21.35 o
  -5   8 -13      171.08      153.59     21.91 o
  -4   8 -13      611.24      620.81     41.84 o
  -3   8 -13      401.76      366.95     30.74 o
  -2   8 -13      612.75      636.73     26.86 o
  -1   8 -13     1210.70     1159.00     39.32 o
   0   8 -13      931.33      911.21     26.39 o
   1   8 -13     1238.51     1211.77     27.87 o
   2   8 -13      193.99      208.22      8.62 o
   3   8 -13     2748.69     2686.44     52.42 o
   4   8 -13      276.53      266.31     10.04 o
   5   8 -13      830.74      870.34     20.08 o
   6   8 -13      198.44      199.89      8.91 o
   7   8 -13      391.43      384.64     12.37 o
   8   8 -13      267.45      295.12     10.84 o
  -5   9 -13       51.59       49.14     15.18 o
  -4   9 -13      391.37      358.31     31.40 o
  -3   9 -13       49.97       66.60     15.46 o
  -2   9 -13      222.41      245.51     16.30 o
  -1   9 -13      304.10      314.91     18.40 o
   0   9 -13      579.72      562.59     19.86 o
   1   9 -13      164.02      163.97      9.00 o
   2   9 -13      351.05      351.13     11.33 o
   3   9 -13      347.37      331.68     12.87 o
   4   9 -13      673.86      690.01     19.50 o
   5   9 -13        0.30        2.58      3.39 o
   6   9 -13     1885.15     1830.23     35.00 o
   7   9 -13        6.05       -0.16      3.74 o
  -4  10 -13       24.60       12.90     11.00 o
  -3  10 -13      331.67      324.07     29.98 o
  -2  10 -13      179.11      187.55     14.83 o
  -1  10 -13      451.01      455.91     22.89 o
   0  10 -13        7.63       15.66      7.13 o
   1  10 -13     1584.04     1591.27     40.16 o
   2  10 -13       97.16       98.82      8.69 o
   3  10 -13      516.99      509.77     16.72 o
   4  10 -13      369.16      342.45     13.38 o
   5  10 -13      601.91      611.33     18.49 o
   6  10 -13       95.82      105.14     10.65 o
   7  10 -13      706.03      731.73     19.73 o
  -3  11 -13        0.24        1.71      9.68 o
  -2  11 -13     2168.59     2281.38     68.90 o
  -1  11 -13      227.13      253.95     17.19 o
   0  11 -13      454.50      404.85     21.83 o
   1  11 -13      541.74      531.60     20.03 o
   2  11 -13     1093.02     1111.10     32.16 o
   3  11 -13      278.61      294.15     12.41 o
   4  11 -13     1511.73     1536.44     39.66 o
   5  11 -13       54.84       49.79     12.32 o
   6  11 -13      527.98      501.57     18.45 o
  -2  12 -13      479.01      466.37     32.54 o
  -1  12 -13     1893.44     1839.57     81.97 o
   0  12 -13      111.12      103.69     16.22 o
   1  12 -13     2033.06     2018.84     59.32 o
   2  12 -13      152.42      175.58     13.73 o
   3  12 -13     1215.98     1180.98     40.28 o
   4  12 -13      194.89      181.88     11.64 o
   5  12 -13      589.33      570.81     20.50 o
  -1  13 -13      149.39      139.64     18.97 o
   0  13 -13      990.45     1050.08     54.07 o
   1  13 -13      105.76       79.40     14.89 o
   2  13 -13      683.67      681.53     38.23 o
   3  13 -13      127.76      149.35     13.00 o
  -8   0 -12      636.00      656.48     44.97 o
  -6   0 -12     4084.36     3849.05    157.76 o
  -4   0 -12     4290.77     4097.79    156.25 o
  -2   0 -12     2705.26     2680.63    100.07 o
   0   0 -12     4790.22     4699.50     83.25 o
   2   0 -12     3791.79     3562.02     65.78 o
   4   0 -12     4587.97     4326.01     78.89 o
   6   0 -12      726.74      725.91     21.56 o
   8   0 -12        7.96       10.14      9.06 o
  10   0 -12     1250.71     1339.15     59.86 o
  -8   1 -12       79.55       74.35     11.90 o
  -7   1 -12     1034.20      992.32     39.61 o
  -6   1 -12      772.70      779.09     32.63 o
  -5   1 -12     1650.75     1573.18     73.90 o
  -4   1 -12      738.15      669.67     40.03 o
  -3   1 -12     3497.57     3386.35    138.64 o
  -2   1 -12      887.64      871.92     18.84 o
  -1   1 -12     6246.96     6145.44     75.73 o
   0   1 -12     1143.59     1091.28     19.97 o
   1   1 -12     7280.45     7100.89     88.16 o
   2   1 -12       60.92       62.73      3.72 o
   3   1 -12      250.31      243.26      6.70 o
   4   1 -12      374.02      404.59      9.07 o
   5   1 -12     1083.77     1066.58     17.21 o
   6   1 -12      251.12      244.55      7.69 o
   7   1 -12     2261.97     2180.85     34.19 o
   8   1 -12      133.60      145.63      7.65 o
   9   1 -12      568.95      584.17     16.08 o
  10   1 -12       71.66       65.46     10.16 o
  -8   2 -12     1078.72     1048.85     58.44 o
  -7   2 -12      350.58      364.01     30.74 o
  -6   2 -12      792.88      752.68     45.16 o
  -5   2 -12      612.93      586.56     37.09 o
  -4   2 -12     1426.22     1396.51     48.43 o
  -3   2 -12     1548.02     1486.53     39.73 o
  -2   2 -12      819.65      784.77     20.73 o
  -1   2 -12      844.11      870.63     14.43 o
   0   2 -12      179.15      161.69      6.75 o
   1   2 -12      462.35      465.94      9.63 o
   2   2 -12     3154.12     3164.25     41.90 o
   3   2 -12      292.43      273.91      7.26 o
   4   2 -12     2857.16     2840.80     38.54 o
   5   2 -12       40.54       46.58      3.71 o
   6   2 -12     2645.77     2556.84     39.72 o
   7   2 -12      419.07      405.70     11.51 o
   8   2 -12      660.41      667.15     17.30 o
   9   2 -12      339.35      320.52     10.43 o
  10   2 -12      902.43      916.66     24.55 o
  -8   3 -12      184.20      176.17     22.77 o
  -7   3 -12      297.44      327.39     29.22 o
  -6   3 -12       56.95       39.94     12.90 o
  -5   3 -12      176.18      175.03     20.30 o
  -4   3 -12     1183.97     1173.32     57.30 o
  -3   3 -12      416.11      432.63     21.58 o
  -2   3 -12      114.24      112.14      6.59 o
  -1   3 -12     1765.27     1769.50     26.94 o
   0   3 -12     1427.77     1411.27     21.16 o
   1   3 -12      682.31      677.80     12.20 o
   2   3 -12       71.46       92.63      4.81 o
   3   3 -12     1821.75     1899.56     27.45 o
   4   3 -12      245.06      231.75      6.76 o
   5   3 -12     1745.51     1793.29     29.45 o
   6   3 -12       83.55       83.47      4.82 o
   7   3 -12     2659.86     2555.29     43.58 o
   8   3 -12       29.87       31.62      4.58 o
   9   3 -12     2261.38     2326.12     40.29 o
  10   3 -12       99.40       95.58      7.76 o
  -8   4 -12       45.77       43.54     15.18 o
  -7   4 -12      251.13      258.61     26.47 o
  -6   4 -12      176.64      136.04     18.97 o
  -5   4 -12      292.08      288.11     25.61 o
  -4   4 -12      373.50      358.03     28.93 o
  -3   4 -12      438.47      453.47     30.93 o
  -2   4 -12     1975.18     1958.22     47.61 o
  -1   4 -12     2108.66     2064.32     31.50 o
   0   4 -12     1386.70     1402.90     22.75 o
   1   4 -12      490.60      504.34     10.23 o
   2   4 -12     1330.43     1343.74     20.54 o
   3   4 -12      152.80      158.34      5.69 o
   4   4 -12     1298.45     1294.58     21.33 o
   5   4 -12      158.58      157.47      6.29 o
   6   4 -12     1441.73     1466.04     27.83 o
   7   4 -12      475.96      442.91     12.32 o
   8   4 -12     1829.15     1788.05     35.78 o
   9   4 -12      126.31      131.71      8.40 o
  10   4 -12     1094.49     1091.11     29.28 o
  -8   5 -12      398.96      430.22     34.44 o
  -7   5 -12     1632.63     1664.82     80.07 o
  -6   5 -12      117.02      126.17     19.26 o
  -5   5 -12     2417.28     2457.06    103.78 o
  -4   5 -12      400.60      414.43     21.73 o
  -3   5 -12     1034.50     1044.79     38.79 o
  -2   5 -12        0.84        2.67      3.58 o
  -1   5 -12      784.34      775.53     17.33 o
   0   5 -12      157.27      165.03      6.27 o
   1   5 -12     2657.41     2629.46     37.72 o
   2   5 -12     1095.67     1101.87     17.89 o
   3   5 -12     1704.99     1732.16     25.34 o
   4   5 -12      820.97      825.01     16.14 o
   5   5 -12     1634.55     1605.34     26.79 o
   6   5 -12      331.83      340.40     10.62 o
   7   5 -12      276.96      302.39     10.04 o
   8   5 -12      125.92      111.73      6.76 o
   9   5 -12      166.17      180.50      9.69 o
  10   5 -12       84.32       83.07      7.76 o
  -8   6 -12     1418.64     1361.44     71.25 o
  -7   6 -12       20.68       35.58     13.47 o
  -6   6 -12     1212.06     1188.59     61.19 o
  -5   6 -12      165.06      160.14     20.11 o
  -4   6 -12     2329.72     2176.25     94.30 o
  -3   6 -12       36.50       55.67      9.49 o
  -2   6 -12     3133.89     3180.93     88.31 o
  -1   6 -12     1260.64     1231.37     25.18 o
   0   6 -12     3273.30     3260.88     51.02 o
   1   6 -12      419.35      411.41      9.89 o
   2   6 -12      392.06      410.00      9.75 o
   3   6 -12      217.62      221.80      7.44 o
   4   6 -12      341.98      340.77      7.84 o
   5   6 -12      188.66      174.00     11.62 o
   6   6 -12      278.94      310.03     10.26 o
   7   6 -12       81.78       87.42      5.77 o
   8   6 -12      960.73      973.19     22.30 o
   9   6 -12      138.59      131.35      9.62 o
  -8   7 -12      108.30      122.85     20.68 o
  -7   7 -12     1268.28     1289.91     66.69 o
  -6   7 -12      294.85      307.94     28.74 o
  -5   7 -12     2424.69     2425.47    104.26 o
  -4   7 -12      235.13      211.74     23.62 o
  -3   7 -12     1698.83     1653.25     78.17 o
  -2   7 -12      511.85      499.48     22.50 o
  -1   7 -12     1407.70     1383.75     30.45 o
   0   7 -12       42.17       42.23      5.23 o
   1   7 -12     1050.92     1033.82     20.35 o
   2   7 -12      197.27      194.76      7.11 o
   3   7 -12     3375.52     3353.42     50.02 o
   4   7 -12      403.09      416.47     12.12 o
   5   7 -12      837.85      799.90     18.11 o
   6   7 -12      526.34      487.19     13.48 o
   7   7 -12      460.18      472.77     13.12 o
   8   7 -12      184.80      192.41      8.16 o
   9   7 -12      256.79      267.72     13.58 o
  -7   8 -12      133.35      164.22     21.91 o
  -6   8 -12      101.56      102.74     17.74 o
  -5   8 -12       81.23       96.76     17.27 o
  -4   8 -12      518.63      486.29     34.82 o
  -3   8 -12      111.14      121.90     17.84 o
  -2   8 -12     1303.07     1332.37     43.44 o
  -1   8 -12     1481.74     1482.53     33.09 o
   0   8 -12     2409.70     2352.68     54.17 o
   1   8 -12      459.99      450.56     14.38 o
   2   8 -12      706.71      752.78     17.48 o
   3   8 -12       18.95       25.95      3.60 o
   4   8 -12      771.62      801.25     18.55 o
   5   8 -12       37.84       49.28      5.03 o
   6   8 -12     1323.40     1253.20     25.59 o
   7   8 -12      118.05      108.38      6.65 o
   8   8 -12     1311.85     1284.96     34.45 o
  -7   9 -12      223.12      258.13     27.13 o
  -6   9 -12       52.28       54.64     15.56 o
  -5   9 -12      579.21      600.60     40.60 o
  -4   9 -12      370.60      391.04     31.40 o
  -3   9 -12     1513.36     1461.33     72.67 o
  -2   9 -12      118.84      140.87     12.24 o
  -1   9 -12      122.47      117.59     11.28 o
   0   9 -12      111.72      107.05      8.44 o
   1   9 -12      570.82      539.72     18.83 o
   2   9 -12      167.04      173.79      8.75 o
   3   9 -12     1811.17     1734.84     36.37 o
   4   9 -12      148.06      143.08      8.58 o
   5   9 -12     2949.36     2950.24     50.26 o
   6   9 -12       73.50       68.05      5.76 o
   7   9 -12     1485.22     1567.22     30.32 o
   8   9 -12      187.53      207.77     12.41 o
  -6  10 -12     1039.69     1020.49     57.68 o
  -5  10 -12      153.37      158.52     21.35 o
  -4  10 -12      295.02      331.47     29.69 o
  -3  10 -12      453.37      486.29     35.10 o
  -2  10 -12      657.54      682.79     27.97 o
  -1  10 -12      272.60      296.86     17.79 o
   0  10 -12     1686.66     1627.94     41.13 o
   1  10 -12      260.46      252.82     12.46 o
   2  10 -12      854.42      843.22     21.84 o
   3  10 -12      178.24      199.12      9.83 o
   4  10 -12     1472.82     1492.01     41.75 o
   5  10 -12      120.63      117.00      5.96 o
   6  10 -12      982.40      958.81     21.54 o
   7  10 -12      138.91      132.24      7.77 o
  -5  11 -12     1591.78     1671.18     81.87 o
  -4  11 -12      126.62      168.10     22.01 o
  -3  11 -12     2420.56     2374.43    103.41 o
  -2  11 -12     1259.31     1202.54     42.23 o
  -1  11 -12     1676.11     1721.84    140.31 o
   0  11 -12      495.40      558.13     19.88 o
   1  11 -12     1290.31     1249.83     34.39 o
   2  11 -12       86.97       89.14      8.36 o
   3  11 -12      981.41      962.00     24.84 o
   4  11 -12      221.58      203.53     10.94 o
   5  11 -12      493.43      488.19     14.39 o
   6  11 -12      497.48      512.14     18.11 o
   7  11 -12      737.18      833.31     20.84 o
  -3  12 -12      142.89      158.05     21.91 o
  -2  12 -12     1421.74     1524.59     50.12 o
  -1  12 -12      134.26      160.78     25.47 o
   0  12 -12     2166.77     2234.89     67.59 o
   1  12 -12      237.98      232.06     13.00 o
   2  12 -12     2328.98     2371.46     56.12 o
   3  12 -12      303.33      285.68     13.84 o
   4  12 -12      725.74      733.59     23.75 o
   5  12 -12       79.31       90.88      6.91 o
   6  12 -12      247.78      226.33     11.90 o
  -2  13 -12      880.94      934.82     50.56 o
  -1  13 -12     1823.05     1727.25     78.08 o
   0  13 -12      891.84      960.15     50.28 o
   1  13 -12     1023.70     1109.38     51.23 o
   2  13 -12      422.80      433.31     21.30 o
   3  13 -12      676.66      699.40     28.33 o
   4  13 -12       53.93       63.19      7.76 o
  -1  14 -12      956.49      999.05     53.22 o
   0  14 -12      189.08      202.54     21.63 o
   1  14 -12       60.48       71.72     14.23 o
   2  14 -12      335.07      328.93     18.71 o
  -9   0 -11     1189.11     1147.07     44.27 o
  -7   0 -11      865.38      798.69     46.48 o
  -5   0 -11     2430.23     2395.21    101.03 o
  -3   0 -11     2442.87     2426.20     54.31 o
  -1   0 -11      710.15      724.81     18.02 o
   1   0 -11     3732.46     3728.56     67.63 o
   3   0 -11      374.66      366.79     11.35 o
   5   0 -11      279.03      254.64      9.64 o
   7   0 -11      877.55      815.33     19.84 o
   9   0 -11      406.09      385.32     14.95 o
  11   0 -11      233.27      212.50     21.82 o
  -9   1 -11      179.31      169.92     16.35 o
  -8   1 -11     1628.97     1618.63     54.32 o
  -7   1 -11      141.07      146.01     12.70 o
  -6   1 -11      934.95      909.81     33.82 o
  -5   1 -11     2119.51     2022.54     61.67 o
  -4   1 -11      451.03      466.15     25.76 o
  -3   1 -11      995.45      948.62     20.54 o
  -2   1 -11     3746.58     3650.68     46.98 o
  -1   1 -11      604.61      625.19     11.08 o
   0   1 -11     1473.25     1464.93     20.97 o
   1   1 -11     1166.30     1139.07     15.65 o
   2   1 -11      939.05      891.29     14.36 o
   3   1 -11      856.13      843.24     14.12 o
   4   1 -11     2731.51     2740.20     36.55 o
   5   1 -11      212.89      179.50      5.74 o
   6   1 -11      629.63      589.14     11.24 o
   7   1 -11      124.19      115.76      4.92 o
   8   1 -11      286.58      306.80      9.55 o
   9   1 -11      242.08      224.34      6.59 o
  10   1 -11      473.63      518.59     18.78 o
  11   1 -11      250.85      251.64     17.07 o
  -9   2 -11      782.40      750.59     47.43 o
  -8   2 -11      154.29      132.34     20.21 o
  -7   2 -11     1007.63      951.28     35.60 o
  -6   2 -11       69.66       66.94      8.54 o
  -5   2 -11     2879.23     2777.52    114.03 o
  -4   2 -11     2284.68     2194.81     66.31 o
  -3   2 -11      772.34      771.85     17.93 o
  -2   2 -11     2749.66     2709.28     35.94 o
  -1   2 -11      927.15      888.76     13.49 o
   0   2 -11     3017.88     2909.42     37.97 o
   1   2 -11     2350.05     2284.24     31.26 o
   2   2 -11       90.27       89.05      2.90 o
   3   2 -11     2189.88     2204.42     30.36 o
   4   2 -11       69.60       63.52      3.68 o
   5   2 -11      838.70      920.78     15.21 o
   6   2 -11     1364.45     1335.01     20.57 o
   7   2 -11     2903.28     2870.61     40.68 o
   8   2 -11      214.96      205.37      7.75 o
   9   2 -11     2712.21     2760.59     48.29 o
  10   2 -11      235.17      236.09     19.56 o
  11   2 -11      839.54      841.54     32.54 o
  -9   3 -11       29.95       40.51     14.32 o
  -8   3 -11       84.60       98.76     18.12 o
  -7   3 -11     1258.94     1232.42     62.42 o
  -6   3 -11      888.76      843.19     30.76 o
  -5   3 -11      175.09      177.69     11.30 o
  -4   3 -11     1822.61     1882.59     72.91 o
  -3   3 -11      539.29      569.85     18.36 o
  -2   3 -11     5041.48     5004.38     72.63 o
  -1   3 -11     1280.26     1342.00     19.44 o
   0   3 -11      724.37      705.02     12.27 o
   1   3 -11      425.75      408.02      8.70 o
   2   3 -11     3217.53     3215.85     42.22 o
   3   3 -11     1938.42     1903.48     24.04 o
   4   3 -11     3502.73     3559.07     41.70 o
   5   3 -11     1058.27     1036.55     16.84 o
   6   3 -11     4389.09     4379.76     59.71 o
   7   3 -11      541.22      508.78     11.97 o
   8   3 -11     2316.97     2377.33     40.89 o
   9   3 -11      396.31      390.79     12.05 o
  10   3 -11     1167.78     1177.11     29.25 o
  -9   4 -11      207.28      189.64     23.81 o
  -8   4 -11      485.06      480.12     35.67 o
  -7   4 -11      596.15      634.38     40.70 o
  -6   4 -11      407.14      401.19     30.45 o
  -5   4 -11      425.09      429.26     18.26 o
  -4   4 -11     1096.52     1082.85     29.05 o
  -3   4 -11      380.64      382.42     14.71 o
  -2   4 -11      165.85      163.43      6.19 o
  -1   4 -11     5659.44     5693.36     74.39 o
   0   4 -11       42.62       42.21      3.06 o
   1   4 -11     5638.96     5555.68     69.27 o
   2   4 -11      621.33      601.54     11.28 o
   3   4 -11     6877.06     6800.46     84.31 o
   4   4 -11      908.11      901.74     13.23 o
   5   4 -11     1163.02     1234.22     17.08 o
   6   4 -11     1539.92     1505.55     23.53 o
   7   4 -11     1011.76      960.33     18.47 o
   8   4 -11        3.25        4.18      2.77 o
   9   4 -11     1409.35     1470.92     29.39 o
  10   4 -11       13.99       24.75      5.10 o
  -9   5 -11      324.02      342.47     30.93 o
  -8   5 -11      860.19      892.32     51.42 o
  -7   5 -11      118.97      126.74     18.50 o
  -6   5 -11     2334.70     2233.36     95.72 o
  -5   5 -11      298.11      271.89     24.48 o
  -4   5 -11     3892.01     3831.01    260.65 o
  -3   5 -11      494.21      517.73     18.00 o
  -2   5 -11      960.77      989.07     20.39 o
  -1   5 -11      854.15      865.34     16.84 o
   0   5 -11     4153.67     4151.15     57.14 o
   1   5 -11      338.17      344.19      8.49 o
   2   5 -11      480.06      487.63      9.82 o
   3   5 -11     1240.54     1205.05     18.85 o
   4   5 -11     1983.93     1896.43     24.33 o
   5   5 -11      642.13      637.50     10.93 o
   6   5 -11     1545.04     1524.91     26.53 o
   7   5 -11      523.90      510.70     12.25 o
   8   5 -11      859.18      822.26     14.76 o
   9   5 -11      257.80      268.93     10.06 o
  10   5 -11      663.23      630.71     23.33 o
  -9   6 -11     1401.85     1349.77     70.20 o
  -8   6 -11       33.06       32.07     12.81 o
  -7   6 -11     1891.93     1903.79     86.42 o
  -6   6 -11       25.98       26.37     12.24 o
  -5   6 -11     1268.52     1241.53     60.90 o
  -4   6 -11      139.48      127.12     12.18 o
  -3   6 -11     3642.16     3569.57     79.65 o
  -2   6 -11      334.52      342.97     10.56 o
  -1   6 -11     2736.73     2894.44     45.56 o
   0   6 -11      320.78      322.77      8.38 o
   1   6 -11     1363.70     1305.36     19.41 o
   2   6 -11       92.98       90.83      4.41 o
   3   6 -11      443.55      448.30      9.80 o
   4   6 -11      100.75      107.69      4.15 o
   5   6 -11     1684.10     1659.93     26.87 o
   6   6 -11      399.02      362.88      8.95 o
   7   6 -11      360.10      351.97      9.95 o
   8   6 -11        7.00        1.01      2.30 o
   9   6 -11      301.93      298.48     10.81 o
  10   6 -11       35.82       41.89      6.13 o
  -8   7 -11     1431.49     1460.77     72.00 o
  -7   7 -11       17.71       20.02     12.05 o
  -6   7 -11     1000.71     1010.43     54.83 o
  -5   7 -11      228.59      252.92     23.91 o
  -4   7 -11     1299.49     1243.99     61.85 o
  -3   7 -11       75.89       78.90      7.96 o
  -2   7 -11     1660.17     1626.26     33.99 o
  -1   7 -11        3.13        4.30      3.06 o
   0   7 -11     3590.28     3574.46     54.77 o
   1   7 -11      249.81      253.35      7.55 o
   2   7 -11     4873.77     4896.87     63.21 o
   3   7 -11      779.09      767.20     15.40 o
   4   7 -11      438.70      428.04     10.29 o
   5   7 -11      186.27      190.92      6.84 o
   6   7 -11      914.87      902.10     16.53 o
   7   7 -11       10.30       14.73      3.39 o
   8   7 -11      398.59      393.57     15.71 o
   9   7 -11       31.19       39.49      6.55 o
  -8   8 -11      221.36      224.36     25.52 o
  -7   8 -11      320.30      351.48     30.07 o
  -6   8 -11      552.40      537.71     36.90 o
  -5   8 -11     1054.36     1037.66     54.17 o
  -4   8 -11      430.72      436.67     31.31 o
  -3   8 -11     2299.77     2306.32     90.12 o
  -2   8 -11     1269.83     1303.03     41.82 o
  -1   8 -11     2175.82     2184.60     43.54 o
   0   8 -11      600.08      597.28     15.20 o
   1   8 -11     1914.05     1884.13     34.90 o
   2   8 -11      174.41      168.28      6.52 o
   3   8 -11     2734.70     2674.30     41.28 o
   4   8 -11     1263.43     1218.01     24.31 o
   5   8 -11     2472.03     2499.43     37.58 o
   6   8 -11       24.39       30.43      3.47 o
   7   8 -11      607.63      643.92     15.55 o
   8   8 -11       48.88       49.38      7.08 o
   9   8 -11      806.07      842.76     25.51 o
  -7   9 -11       15.26       25.33     13.19 o
  -6   9 -11      687.11      668.62     42.69 o
  -5   9 -11      248.39      269.42     25.42 o
  -4   9 -11      806.36      785.03     46.58 o
  -3   9 -11      442.88      448.44     21.40 o
  -2   9 -11      815.82      814.24     29.36 o
  -1   9 -11       97.78       88.78      6.83 o
   0   9 -11     2004.76     2010.11     41.70 o
   1   9 -11       22.11       22.74      4.51 o
   2   9 -11     1628.07     1628.94     35.22 o
   3   9 -11      295.58      314.20      9.09 o
   4   9 -11     1255.36     1274.93     25.38 o
   5   9 -11      398.72      378.69      9.89 o
   6   9 -11     1333.20     1324.45     22.95 o
   7   9 -11      307.20      304.49     10.77 o
   8   9 -11     2112.76     2075.71     48.87 o
  -7  10 -11      609.50      601.55     41.08 o
  -6  10 -11       17.05       17.74     11.19 o
  -5  10 -11      935.95      943.26     53.03 o
  -4  10 -11      404.32      450.24     33.58 o
  -3  10 -11     1298.31     1324.29     44.86 o
  -2  10 -11     1081.21     1001.98     58.06 o
  -1  10 -11      267.38      292.06     13.41 o
   0  10 -11      323.05      353.69     14.45 o
   1  10 -11      134.93      154.32      8.43 o
   2  10 -11      116.19      114.95      7.43 o
   3  10 -11     1160.92     1123.39     26.84 o
   4  10 -11      129.47      130.18      7.10 o
   5  10 -11     1718.57     1698.45     27.93 o
   6  10 -11       78.04       75.97      5.04 o
   7  10 -11     2680.62     2748.79     60.52 o
   8  10 -11      130.79      140.66     10.41 o
  -6  11 -11      620.17      663.50     44.02 o
  -5  11 -11      709.45      671.09     43.07 o
  -4  11 -11      150.14      174.65     21.16 o
  -3  11 -11      751.38      729.70     29.45 o
  -2  11 -11      635.78      637.76     26.91 o
  -1  11 -11      422.10      412.30     22.41 o
   0  11 -11     1613.86     1622.89     47.69 o
   1  11 -11      530.56      525.67     18.80 o
   2  11 -11     1210.49     1178.20     47.71 o
   3  11 -11      646.31      633.38     19.55 o
   4  11 -11      882.92      898.74     23.40 o
   5  11 -11       14.82       16.78      3.86 o
   6  11 -11       63.17       71.84      5.62 o
   7  11 -11       63.18       62.62      8.03 o
  -5  12 -11      868.10      971.44     54.45 o
  -4  12 -11       72.92       74.57     16.22 o
  -3  12 -11     1987.72     2024.75     63.45 o
  -2  12 -11        5.59       10.46      6.63 o
  -1  12 -11      847.83      800.64     32.31 o
   0  12 -11       19.92       19.19      5.53 o
   1  12 -11      886.80      900.03     27.48 o
   2  12 -11      285.09      269.87     13.54 o
   3  12 -11      597.15      604.89     17.97 o
   4  12 -11       80.23       76.97      6.98 o
   5  12 -11      671.89      629.24     16.88 o
   6  12 -11      127.08      139.22      7.52 o
  -4  13 -11      468.25      469.02     36.33 o
  -3  13 -11      598.12      619.68     53.74 o
  -2  13 -11     1196.64     1349.99     48.62 o
  -1  13 -11      598.43      619.43     27.63 o
   0  13 -11      557.80      563.61     21.29 o
   1  13 -11       78.45       71.64      8.25 o
   2  13 -11      519.04      527.56     19.68 o
   3  13 -11      120.20      152.32     10.57 o
   4  13 -11      508.41      500.03     18.64 o
   5  13 -11       48.77       43.64      5.47 o
  -2  14 -11      176.88      187.93     21.44 o
  -1  14 -11      606.06      596.90     36.81 o
   0  14 -11      549.45      588.18     36.43 o
   1  14 -11     1304.75     1322.72     66.64 o
   2  14 -11      292.41      307.84     17.78 o
   3  14 -11      795.46      833.22     31.38 o
   4  14 -11      476.17      491.70     19.05 o
 -10   0 -10     1334.41     1310.58     49.84 o
  -8   0 -10      335.86      319.95     19.55 o
  -6   0 -10     1473.82     1402.28     45.69 o
  -4   0 -10     2017.05     1995.30    106.25 o
  -2   0 -10     5978.49     6302.92    106.98 o
   0   0 -10     2676.10     2576.05     47.83 o
   2   0 -10      299.58      281.89      9.19 o
   4   0 -10     1451.78     1450.47     29.46 o
   6   0 -10     1710.38     1643.92     33.14 o
   8   0 -10       11.46       14.07      4.10 o
  10   0 -10      508.46      532.65     22.77 o
 -10   1 -10       80.07       83.65     10.42 o
  -9   1 -10     1395.41     1413.00     40.75 o
  -8   1 -10       75.08       72.31      8.24 o
  -7   1 -10     1620.62     1582.64     42.16 o
  -6   1 -10     1745.33     1668.59     52.32 o
  -5   1 -10     1271.34     1241.44     41.55 o
  -4   1 -10     1264.42     1266.47     50.36 o
  -3   1 -10     1079.63     1050.29     17.40 o
  -2   1 -10      765.02      749.16     12.58 o
  -1   1 -10      484.97      483.08      9.04 o
   0   1 -10     1109.20     1091.21     16.33 o
   1   1 -10     1881.66     1877.46     23.30 o
   2   1 -10       31.24       28.97      2.56 o
   3   1 -10     3401.65     3344.69     43.31 o
   4   1 -10      156.14      180.32      5.07 o
   5   1 -10     1144.96     1134.05     15.98 o
   6   1 -10      147.98      156.76      5.12 o
   7   1 -10      438.26      448.04      9.76 o
   8   1 -10      137.70      141.96      7.57 o
   9   1 -10      711.83      694.60     14.21 o
  10   1 -10       15.96       14.35      4.38 o
  11   1 -10      225.44      266.99     24.43 o
 -10   2 -10      861.76      831.51     51.80 o
  -9   2 -10      257.58      270.28     18.27 o
  -8   2 -10     1354.60     1284.42     61.71 o
  -7   2 -10       97.86       94.18     10.12 o
  -6   2 -10     1409.43     1356.28     44.37 o
  -5   2 -10      141.56      142.91     10.67 o
  -4   2 -10     2291.37     2248.46     52.15 o
  -3   2 -10      892.18      916.49     16.27 o
  -2   2 -10     2427.28     2322.94     32.24 o
  -1   2 -10      311.38      335.96      7.01 o
   0   2 -10     5081.20     4983.10     61.54 o
   1   2 -10     2256.81     2164.52     29.48 o
   2   2 -10     1386.34     1382.03     20.67 o
   3   2 -10      483.04      467.19      9.25 o
   4   2 -10     2349.99     2396.21     33.60 o
   5   2 -10      129.03      106.37      4.11 o
   6   2 -10     3927.76     3863.04     49.72 o
   7   2 -10      806.13      769.38     14.47 o
   8   2 -10     2932.56     2900.32     40.97 o
   9   2 -10      197.89      218.65      8.16 o
  10   2 -10      947.89      896.72     31.57 o
  11   2 -10      238.15      248.17     17.08 o
 -10   3 -10       26.11       48.48     15.08 o
  -9   3 -10      356.94      361.14     21.13 o
  -8   3 -10      111.70      127.47     12.29 o
  -7   3 -10      850.58      831.75     31.56 o
  -6   3 -10      189.26      181.88     12.51 o
  -5   3 -10     2533.93     2452.52     69.78 o
  -4   3 -10      461.21      457.87     15.87 o
  -3   3 -10     3902.54     3777.75     56.36 o
  -2   3 -10       36.97       42.18      2.82 o
  -1   3 -10     3707.41     3851.14     51.45 o
   0   3 -10     1035.08      989.49     15.41 o
   1   3 -10     2278.91     2244.25     30.47 o
   2   3 -10      300.05      332.08      7.42 o
   3   3 -10     4298.10     4298.31     49.30 o
   4   3 -10      188.65      187.67      5.21 o
   5   3 -10     2903.11     3000.13     37.00 o
   6   3 -10      108.42      113.52      3.76 o
   7   3 -10     2699.92     2636.02     38.46 o
   8   3 -10      182.00      176.56      5.44 o
   9   3 -10     2247.44     2289.96     40.65 o
  10   3 -10      125.39      131.80     16.93 o
  11   3 -10     2058.87     2064.60     59.23 o
 -10   4 -10      188.45      165.26     22.67 o
  -9   4 -10      251.94      216.49     24.76 o
  -8   4 -10      841.08      851.56     33.60 o
  -7   4 -10       98.30      105.16     10.52 o
  -6   4 -10     1950.17     1887.43     57.78 o
  -5   4 -10      569.95      573.09     28.74 o
  -4   4 -10     2473.31     2407.86     56.85 o
  -3   4 -10     1217.24     1162.85     20.18 o
  -2   4 -10     4732.14     4715.98     62.40 o
  -1   4 -10     3419.72     3461.43     46.62 o
   0   4 -10     8633.88     8513.80    110.40 o
   1   4 -10     5811.79     5892.96     72.43 o
   2   4 -10     4236.02     4240.03     54.28 o
   3   4 -10      719.61      732.19     12.73 o
   4   4 -10     3816.50     3727.26     46.14 o
   5   4 -10      648.54      615.22      9.90 o
   6   4 -10     1938.12     1974.81     24.98 o
   7   4 -10      198.05      214.17      6.07 o
   8   4 -10     2277.30     2258.70     37.34 o
   9   4 -10       45.46       45.26      4.61 o
  10   4 -10     1059.52     1050.86     26.25 o
  11   4 -10      152.93      129.05     12.70 o
  -9   5 -10      779.32      751.82     45.92 o
  -8   5 -10      100.37      102.93     17.55 o
  -7   5 -10      419.22      415.02     20.86 o
  -6   5 -10      181.42      180.49     12.81 o
  -5   5 -10     1142.08     1121.88     37.41 o
  -4   5 -10      910.14      952.86     31.35 o
  -3   5 -10     1020.92      995.53     17.84 o
  -2   5 -10      216.42      211.74      6.91 o
  -1   5 -10     3062.66     3099.57     43.47 o
   0   5 -10      268.89      258.13      7.03 o
   1   5 -10     3469.74     3428.97     44.48 o
   2   5 -10     3193.87     2994.50     39.94 o
   3   5 -10      989.98      962.21     15.68 o
   4   5 -10     1618.09     1540.86     20.40 o
   5   5 -10     2057.38     2066.30     26.28 o
   6   5 -10      272.65      276.53      7.04 o
   7   5 -10      917.26      917.15     14.77 o
   8   5 -10      197.20      189.10      8.23 o
   9   5 -10      996.17      998.30     21.63 o
  10   5 -10      134.71      136.78      8.28 o
  -9   6 -10       36.87       45.16     14.23 o
  -8   6 -10     2225.40     2181.76     95.72 o
  -7   6 -10      208.88      186.60     21.44 o
  -6   6 -10     1689.16     1681.61     53.55 o
  -5   6 -10      176.39      164.54     11.14 o
  -4   6 -10     2769.76     2816.97     67.44 o
  -3   6 -10      193.51      180.24      7.57 o
  -2   6 -10      228.31      231.55      8.31 o
  -1   6 -10      332.40      341.48      8.14 o
   0   6 -10      715.12      716.70     13.51 o
   1   6 -10       47.59       48.13      3.48 o
   2   6 -10     4242.45     4171.39     52.97 o
   3   6 -10       85.47       95.28      4.24 o
   4   6 -10     2915.83     2821.09     34.62 o
   5   6 -10      223.06      232.05      8.05 o
   6   6 -10     1620.75     1542.82     24.59 o
   7   6 -10       97.21       87.58      4.02 o
   8   6 -10      171.49      173.05      7.93 o
   9   6 -10       55.58       67.42      5.45 o
  10   6 -10      111.87      122.64      8.24 o
  -9   7 -10      558.22      552.32     38.99 o
  -8   7 -10      197.24      218.86     22.77 o
  -7   7 -10      543.48      527.65     35.58 o
  -6   7 -10      422.82      403.00     30.07 o
  -5   7 -10      939.04      966.09     35.47 o
  -4   7 -10       39.70       49.77     26.04 o
  -3   7 -10     2301.05     2255.25     52.57 o
  -2   7 -10     1101.73     1106.97     22.81 o
  -1   7 -10     1990.00     2029.34     33.59 o
   0   7 -10     2841.09     2812.58     37.53 o
   1   7 -10     2038.36     2046.49     30.68 o
   2   7 -10     2899.03     2916.60     38.62 o
   3   7 -10      415.47      411.28      9.07 o
   4   7 -10      439.62      422.19      9.48 o
   5   7 -10     1166.83     1141.37     18.27 o
   6   7 -10      292.01      298.43      7.37 o
   7   7 -10      734.41      724.30     12.27 o
   8   7 -10       17.97       23.08      4.08 o
   9   7 -10      195.93      198.10      9.86 o
  10   7 -10       46.56       55.01      6.49 o
  -8   8 -10     1931.38     1974.66     88.51 o
  -7   8 -10      247.65      232.61     23.15 o
  -6   8 -10     1057.68     1166.39     57.30 o
  -5   8 -10      821.23      800.87     45.44 o
  -4   8 -10     1908.98     1898.77     81.30 o
  -3   8 -10     1189.80     1152.16     38.04 o
  -2   8 -10     2681.28     2615.91     45.60 o
  -1   8 -10     1743.07     1734.27     35.38 o
   0   8 -10     3314.85     3372.75     51.85 o
   1   8 -10      349.31      344.74      8.91 o
   2   8 -10     4272.82     4257.41     58.34 o
   3   8 -10      200.85      186.64      6.27 o
   4   8 -10      412.55      431.57     12.03 o
   5   8 -10      224.51      221.56      6.73 o
   6   8 -10      961.08      922.21     16.10 o
   7   8 -10      151.97      165.46      5.92 o
   8   8 -10     1226.85     1225.30     38.05 o
   9   8 -10       14.37       14.46      5.37 o
  -8   9 -10      245.71      282.23     27.23 o
  -7   9 -10      733.26      771.55     44.87 o
  -6   9 -10       82.59       95.15     16.22 o
  -5   9 -10     1747.33     1679.43     77.70 o
  -4   9 -10      306.86      251.11     23.91 o
  -3   9 -10     1697.00     1753.07     53.57 o
  -2   9 -10       10.73       14.79      4.61 o
  -1   9 -10     2750.00     2615.04     52.42 o
   0   9 -10     1080.32     1048.51     25.11 o
   1   9 -10      949.46      956.78     20.41 o
   2   9 -10      181.72      184.51      7.66 o
   3   9 -10     3388.50     3301.47     49.20 o
   4   9 -10      170.92      158.36      7.33 o
   5   9 -10     4407.09     4257.28     59.64 o
   6   9 -10       11.52        9.42      2.83 o
   7   9 -10     2352.89     2343.13     38.16 o
   8   9 -10       30.27       29.23      4.34 o
   9   9 -10     1180.91     1187.88     32.14 o
  -7  10 -10      252.57      254.34     25.61 o
  -6  10 -10     1106.87     1154.06     59.10 o
  -5  10 -10      433.96      432.78     31.59 o
  -4  10 -10      298.06      263.45     25.33 o
  -3  10 -10      469.12      507.29     22.51 o
  -2  10 -10     1289.43     1366.55     43.53 o
  -1  10 -10       20.77       25.67      4.69 o
   0  10 -10     3834.55     3762.80     78.48 o
   1  10 -10       39.73       41.67      5.15 o
   2  10 -10     1649.91     1554.75     34.87 o
   3  10 -10      808.89      767.29     17.66 o
   4  10 -10     1423.91     1398.82     27.20 o
   5  10 -10        6.67       11.66      3.06 o
   6  10 -10     1387.12     1393.13     23.69 o
   7  10 -10       43.82       55.77      5.57 o
   8  10 -10     1914.54     1890.61     45.26 o
  -6  11 -10      440.44      441.89     33.58 o
  -5  11 -10      683.79      666.16     42.03 o
  -4  11 -10      198.60      203.49     22.67 o
  -3  11 -10     2158.64     2182.02     64.58 o
  -2  11 -10      132.63      150.47     12.76 o
  -1  11 -10      569.93      556.98     21.49 o
   0  11 -10     1640.54     1562.18     39.06 o
   1  11 -10      591.15      573.31     16.94 o
   2  11 -10       83.40      101.27      7.13 o
   3  11 -10     1185.02     1179.11     27.56 o
   4  11 -10      221.04      223.19      9.00 o
   5  11 -10      553.33      541.51     12.61 o
   6  11 -10       40.36       37.99      4.14 o
   7  11 -10      664.50      702.79     24.97 o
   8  11 -10       45.70       59.30      7.70 o
  -6  12 -10      365.37      341.71     29.69 o
  -5  12 -10      121.00      130.63     19.26 o
  -4  12 -10      800.49      778.29     46.30 o
  -3  12 -10      494.98      472.60     22.77 o
  -2  12 -10      301.51      316.85     18.28 o
  -1  12 -10       10.64       10.05      4.77 o
   0  12 -10      914.48      924.08     27.11 o
   1  12 -10        0.94        3.38      4.24 o
   2  12 -10      405.04      408.77     14.25 o
   3  12 -10      464.52      437.85     14.76 o
   4  12 -10      457.67      446.60     14.99 o
   5  12 -10      225.97      234.61      8.91 o
   6  12 -10      306.57      306.87      9.74 o
   7  12 -10      184.59      214.07     10.00 o
  -5  13 -10      179.43      196.66     23.15 o
  -4  13 -10     1250.62     1373.87     67.45 o
  -3  13 -10      667.23      722.13     30.19 o
  -2  13 -10      237.27      250.11     16.87 o
  -1  13 -10      374.36      373.28     20.04 o
   0  13 -10       24.03       26.83      6.01 o
   1  13 -10      282.13      290.03     13.83 o
   2  13 -10       91.43       87.85      8.43 o
   3  13 -10      954.85      946.17     24.46 o
   4  13 -10      402.59      369.63     15.26 o
   5  13 -10      200.27      175.94      8.72 o
   6  13 -10       17.36       14.69      3.78 o
  -3  14 -10      140.93      138.87     13.52 o
  -2  14 -10      676.89      703.63     29.33 o
  -1  14 -10      826.49      890.27     64.51 o
   0  14 -10      895.60      898.04     28.26 o
   1  14 -10      450.84      495.39     47.10 o
   2  14 -10      478.33      456.90     50.47 o
   3  14 -10      450.80      483.72     18.66 o
   4  14 -10      586.06      582.05     20.44 o
   5  14 -10       87.29       78.13      6.70 o
  -1  15 -10     2167.51     2198.17     95.15 o
   0  15 -10        4.82       24.48     10.91 o
   1  15 -10     1895.31     1976.51     84.62 o
   2  15 -10      161.48      161.99     16.41 o
  -9   0  -9      423.91      486.38     34.53 o
  -7   0  -9     3328.35     3186.11    133.57 o
  -5   0  -9      937.33     1002.08     48.10 o
  -3   0  -9      180.05      179.53      6.28 o
  -1   0  -9     1491.08     1558.82     43.61 o
   1   0  -9     5037.21     5413.78     80.21 o
   3   0  -9     5494.39     5414.56     94.19 o
   5   0  -9      882.64      875.39     18.32 o
   7   0  -9      493.89      495.58     13.66 o
   9   0  -9     1111.26     1146.90     39.45 o
  11   0  -9     1032.60     1078.17     50.37 o
 -10   1  -9     1302.64     1252.47     38.90 o
  -9   1  -9      138.17      127.49     10.62 o
  -8   1  -9      472.84      466.26     19.03 o
  -7   1  -9      397.98      405.14     16.33 o
  -6   1  -9     1459.35     1445.08     38.17 o
  -5   1  -9      267.32      258.43     13.89 o
  -4   1  -9     3589.87     3569.41     59.39 o
  -3   1  -9      185.64      171.27      5.14 o
  -2   1  -9     6178.78     6275.85     76.72 o
  -1   1  -9      682.54      707.48     11.39 o
   0   1  -9     5106.09     4937.33     60.36 o
   1   1  -9      206.38      204.47      4.34 o
   2   1  -9      966.49     1034.96     15.40 o
   3   1  -9      966.25     1165.05     17.39 o
   4   1  -9      592.72      594.70      9.45 o
   5   1  -9       41.20       37.82      2.51 o
   6   1  -9     5922.02     5824.20     67.45 o
   7   1  -9      331.72      312.95      7.67 o
   8   1  -9     1863.21     1862.58     25.19 o
   9   1  -9       42.75       37.41      4.00 o
  10   1  -9      621.83      667.00     18.14 o
  11   1  -9       19.25       19.75      7.11 o
 -10   2  -9      260.93      289.59     16.34 o
  -9   2  -9      928.98      900.48     29.86 o
  -8   2  -9      632.34      619.98     22.56 o
  -7   2  -9     1021.48      991.47     29.57 o
  -6   2  -9      198.03      185.15     12.49 o
  -5   2  -9     2819.44     2773.88     65.20 o
  -4   2  -9      877.83      837.03     15.08 o
  -3   2  -9     2073.68     1991.31     29.18 o
  -2   2  -9      224.90      222.31      5.46 o
  -1   2  -9     2110.45     2126.13     27.77 o
   0   2  -9       89.77       95.48      4.38 o
   1   2  -9     4048.53     3992.70     50.93 o
   2   2  -9      325.38      344.01      7.20 o
   3   2  -9     5616.63     5575.80     62.56 o
   4   2  -9      122.65      144.35      3.58 o
   5   2  -9     5338.04     5320.07     59.78 o
   6   2  -9      240.10      234.03      5.66 o
   7   2  -9     2915.98     2922.74     41.35 o
   8   2  -9      193.90      208.61      6.03 o
   9   2  -9     2207.52     2168.95     31.86 o
  10   2  -9      205.03      204.27     15.05 o
  11   2  -9     1265.44     1286.20     40.86 o
 -10   3  -9      602.77      577.15     27.85 o
  -9   3  -9      251.71      252.17     17.44 o
  -8   3  -9     1401.38     1285.74     45.47 o
  -7   3  -9      133.63      133.10     11.83 o
  -6   3  -9     1102.25     1067.91     37.21 o
  -5   3  -9     1482.32     1457.86     36.83 o
  -4   3  -9     5496.64     5397.73     85.58 o
  -3   3  -9       19.18       23.71      2.19 o
  -2   3  -9     6989.23     6991.45     88.64 o
  -1   3  -9      632.07      593.84     10.73 o
   0   3  -9     8801.20     8776.83    104.08 o
   1   3  -9      411.14      450.45      8.60 o
   2   3  -9    10610.37    10558.64    126.61 o
   3   3  -9       90.93      100.20      3.05 o
   4   3  -9     5621.50     5548.34     59.71 o
   5   3  -9      356.28      363.88      6.50 o
   6   3  -9     4985.89     4871.87     52.64 o
   7   3  -9       74.72       74.53      3.37 o
   8   3  -9     1588.44     1664.24     28.53 o
   9   3  -9       85.05       86.00      4.95 o
  10   3  -9     1802.25     1793.62     43.52 o
  11   3  -9      348.48      322.25     17.96 o
 -10   4  -9      406.40      376.52     22.24 o
  -9   4  -9      560.53      581.75     26.86 o
  -8   4  -9      158.24      173.77     13.76 o
  -7   4  -9      543.40      516.74     22.99 o
  -6   4  -9       57.31       57.04      7.79 o
  -5   4  -9     1402.32     1390.08     35.41 o
  -4   4  -9       88.35       96.64      5.74 o
  -3   4  -9     4672.93     4509.82     65.92 o
  -2   4  -9     2228.89     2177.97     30.24 o
  -1   4  -9     5370.83     5308.11     70.64 o
   0   4  -9      691.42      740.60     12.96 o
   1   4  -9     4091.21     4095.06     51.37 o
   2   4  -9      207.05      222.68      5.86 o
   3   4  -9     2208.49     2166.44     27.42 o
   4   4  -9      228.64      242.55      5.06 o
   5   4  -9     4409.66     4360.80     50.50 o
   6   4  -9      625.51      592.52     10.82 o
   7   4  -9     1176.11     1181.33     16.36 o
   8   4  -9      111.56      113.72      4.98 o
   9   4  -9     1141.74     1165.84     26.09 o
  10   4  -9      194.60      180.13     13.07 o
  11   4  -9      553.63      567.96     24.41 o
 -10   5  -9      814.22      813.68     47.81 o
  -9   5  -9      959.04      949.36     36.86 o
  -8   5  -9     1612.84     1615.73     53.32 o
  -7   5  -9      801.01      805.00     31.02 o
  -6   5  -9     3323.26     3273.22     91.67 o
  -5   5  -9      571.45      600.33     19.31 o
  -4   5  -9      991.35     1053.55     24.84 o
  -3   5  -9      161.94      170.96      5.84 o
  -2   5  -9      784.29      835.77     13.51 o
  -1   5  -9      226.93      201.68      5.73 o
   0   5  -9     2225.96     2175.07     32.21 o
   1   5  -9     1831.83     1772.79     26.27 o
   2   5  -9     1049.36     1058.93     16.36 o
   3   5  -9      664.59      725.02     11.46 o
   4   5  -9     1862.25     1795.12     21.46 o
   5   5  -9      215.34      219.24      4.78 o
   6   5  -9       18.13       31.75      2.44 o
   7   5  -9      154.91      160.16      4.63 o
   8   5  -9     1296.15     1265.00     21.83 o
   9   5  -9       39.50       39.00      3.75 o
  10   5  -9      811.74      753.15     28.10 o
  11   5  -9       91.87       76.65     10.31 o
  -9   6  -9      523.31      538.85     35.76 o
  -8   6  -9        7.34        7.07      6.64 o
  -7   6  -9      596.54      552.58     24.54 o
  -6   6  -9       13.69        6.91      5.46 o
  -5   6  -9      874.44      919.85     50.80 o
  -4   6  -9      112.47      140.49      8.66 o
  -3   6  -9     1318.32     1403.19     25.91 o
  -2   6  -9     1376.59     1363.86     20.76 o
  -1   6  -9      507.44      499.67      9.57 o
   0   6  -9      365.86      356.88      7.41 o
   1   6  -9      502.46      513.49     10.70 o
   2   6  -9      278.08      254.00      6.50 o
   3   6  -9      112.74      120.10      4.24 o
   4   6  -9      506.61      486.83      8.92 o
   5   6  -9      189.60      192.56      5.44 o
   6   6  -9      130.46      132.81      4.29 o
   7   6  -9     1394.97     1435.92     22.37 o
   8   6  -9      210.02      200.71      7.05 o
   9   6  -9      622.86      587.71     12.90 o
  10   6  -9      122.68      130.19      7.77 o
  -9   7  -9      316.57      275.21     25.99 o
  -8   7  -9     2017.21     1965.84     85.38 o
  -7   7  -9      284.30      273.31     24.19 o
  -6   7  -9     1234.43     1253.58     58.82 o
  -5   7  -9      346.63      368.64     19.52 o
  -4   7  -9     1691.46     1744.86     44.48 o
  -3   7  -9      357.59      314.50     11.03 o
  -2   7  -9      106.77      103.82      5.02 o
  -1   7  -9      422.32      413.33      8.28 o
   0   7  -9      340.57      342.92      7.40 o
   1   7  -9      376.11      383.55      8.24 o
   2   7  -9     4845.71     4927.13     62.44 o
   3   7  -9      637.63      628.79     11.47 o
   4   7  -9      724.37      714.90     12.05 o
   5   7  -9     1008.84      986.01     16.58 o
   6   7  -9      622.14      588.43     10.10 o
   7   7  -9      265.46      261.17      6.57 o
   8   7  -9      294.31      286.86      8.46 o
   9   7  -9      231.96      241.83      8.81 o
  10   7  -9      603.16      610.81     18.64 o
  -8   8  -9      430.16      467.51     32.54 o
  -7   8  -9      424.58      428.70     30.83 o
  -6   8  -9       53.00       51.99     12.81 o
  -5   8  -9      703.40      679.15     38.90 o
  -4   8  -9       50.58       50.91      6.46 o
  -3   8  -9     2646.14     2578.85     49.83 o
  -2   8  -9     2131.63     2118.13     38.20 o
  -1   8  -9     7924.43     7827.37    112.29 o
   0   8  -9      709.97      740.59     12.92 o
   1   8  -9     1188.84     1209.33     18.53 o
   2   8  -9      141.19      137.37      5.62 o
   3   8  -9     1991.54     1995.52     30.15 o
   4   8  -9       88.10       83.02      4.02 o
   5   8  -9     2016.01     2013.16     27.71 o
   6   8  -9      107.00      108.35      4.57 o
   7   8  -9     1971.28     2020.82     32.53 o
   8   8  -9       97.34      105.73      5.65 o
   9   8  -9      921.08      944.88     20.11 o
  10   8  -9       28.43       41.84      6.02 o
  -8   9  -9      292.07      305.66     26.66 o
  -7   9  -9      217.31      216.68     22.48 o
  -6   9  -9     2338.73     2387.81     99.14 o
  -5   9  -9      491.71      491.32     32.82 o
  -4   9  -9     4277.36     4172.66    111.12 o
  -3   9  -9      269.42      306.04     16.41 o
  -2   9  -9     2443.34     2496.83     47.55 o
  -1   9  -9      366.31      353.53     11.20 o
   0   9  -9     3692.66     3599.01     55.89 o
   1   9  -9      328.50      332.67      8.76 o
   2   9  -9     5561.68     5428.65     72.33 o
   3   9  -9      183.86      202.37      6.88 o
   4   9  -9     6266.69     6046.68     87.61 o
   5   9  -9       53.03       54.16      3.85 o
   6   9  -9     1896.89     1909.39     28.27 o
   7   9  -9       69.35       72.49      5.27 o
   8   9  -9     1922.42     1923.87     36.97 o
   9   9  -9       36.83       32.37      6.96 o
  -7  10  -9     1403.19     1449.57     68.11 o
  -6  10  -9       85.21       86.90     15.27 o
  -5  10  -9      585.89      510.29     34.53 o
  -4  10  -9      255.90      253.72     15.52 o
  -3  10  -9     2432.09     2418.71     66.57 o
  -2  10  -9       60.51       67.22      6.55 o
  -1  10  -9     3377.27     3394.23     64.77 o
   0  10  -9      250.31      245.18      9.25 o
   1  10  -9     3118.78     3065.77     57.23 o
   2  10  -9      204.31      219.93      8.36 o
   3  10  -9     2211.52     2153.12     38.18 o
   4  10  -9      277.92      262.25      9.28 o
   5  10  -9     3998.02     3880.67     55.09 o
   6  10  -9       25.71       26.51      3.59 o
   7  10  -9     2100.84     2112.43     36.54 o
   8  10  -9        0.03       -1.36      3.49 o
   9  10  -9     1386.36     1390.11     29.43 o
  -6  11  -9     1057.87     1086.23     55.97 o
  -5  11  -9      139.61      169.53     19.54 o
  -4  11  -9     1715.34     1720.08     51.53 o
  -3  11  -9      833.06      750.74     29.22 o
  -2  11  -9     1243.81     1191.26     31.86 o
  -1  11  -9      458.21      428.29     20.98 o
   0  11  -9     2015.09     1966.56     45.62 o
   1  11  -9       42.43       52.47      5.52 o
   2  11  -9     1123.42     1082.93     25.71 o
   3  11  -9      130.37      115.80      7.24 o
   4  11  -9      841.86      826.59     18.88 o
   5  11  -9      161.60      165.00      6.73 o
   6  11  -9      724.98      767.08     16.28 o
   7  11  -9       94.26      103.66      7.01 o
   8  11  -9      766.95      787.21     19.97 o
  -6  12  -9      166.68      199.89     22.20 o
  -5  12  -9      551.23      624.61     38.90 o
  -4  12  -9       17.35       17.17     10.63 o
  -3  12  -9       98.68      111.92     11.25 o
  -2  12  -9      395.38      397.05     28.84 o
  -1  12  -9      770.82      805.35     25.73 o
   0  12  -9      405.55      401.47     15.82 o
   1  12  -9     1338.75     1302.26     34.48 o
   2  12  -9      538.28      515.66     15.97 o
   3  12  -9      921.77      950.43     23.19 o
   4  12  -9       90.50       80.59      5.95 o
   5  12  -9      145.63      149.77      6.97 o
   6  12  -9       29.45       23.32      3.47 o
   7  12  -9      106.21      114.47      7.64 o
  -5  13  -9       34.92       52.18     13.47 o
  -4  13  -9      670.02      678.40     41.84 o
  -3  13  -9      120.19      131.29     12.39 o
  -2  13  -9      483.88      462.40     22.34 o
  -1  13  -9      488.81      470.90     18.04 o
   0  13  -9      189.70      220.88     12.09 o
   1  13  -9      201.53      214.06     11.80 o
   2  13  -9      368.86      354.07     13.15 o
   3  13  -9        5.05       10.48      4.08 o
   4  13  -9       68.52       52.93      6.10 o
   5  13  -9      394.70      389.46     14.91 o
   6  13  -9      903.02      894.17     22.06 o
  -4  14  -9      294.14      314.11     27.61 o
  -3  14  -9     1036.10     1114.22     54.64 o
  -2  14  -9      273.51      313.44     33.35 o
  -1  14  -9      764.78      777.07     25.08 o
   0  14  -9       18.50       26.72      6.22 o
   1  14  -9      750.34      738.63     23.88 o
   2  14  -9      182.88      193.42     11.71 o
   3  14  -9     1406.26     1438.17     37.30 o
   4  14  -9      288.03      289.52     13.57 o
   5  14  -9     1078.34     1075.86     24.38 o
  -3  15  -9      188.46      199.11     15.79 o
  -2  15  -9     1753.67     1706.24     55.52 o
  -1  15  -9      430.54      486.96     24.15 o
   0  15  -9     2413.96     2406.10     67.91 o
   1  15  -9       87.96      116.87     21.53 o
   2  15  -9     1446.26     1514.78     47.46 o
   3  15  -9       74.27       96.01      9.02 o
   4  15  -9     2330.92     2388.26     55.85 o
 -10   0  -8      862.32      839.95     52.75 o
  -8   0  -8      774.88      708.66     41.74 o
  -6   0  -8     2061.09     2039.36     88.23 o
  -4   0  -8     2574.15     2446.48     69.29 o
  -2   0  -8     2052.59     2316.75     42.04 o
   0   0  -8     4327.85     4513.71     79.32 o
   2   0  -8     2377.82     2351.59     41.61 o
   4   0  -8      754.56      760.13     15.14 o
   6   0  -8      834.51      818.95     15.78 o
   8   0  -8     2225.88     2177.46     59.02 o
  10   0  -8      804.04      850.14     58.96 o
 -11   1  -8      641.03      593.38     24.77 o
 -10   1  -8      254.94      263.04     15.60 o
  -9   1  -8      777.46      763.78     26.60 o
  -8   1  -8      715.23      703.25     24.06 o
  -7   1  -8     1432.86     1389.41     37.31 o
  -6   1  -8      889.31      817.90     24.64 o
  -5   1  -8      241.78      230.04      7.59 o
  -4   1  -8      315.81      338.35      8.67 o
  -3   1  -8     2150.77     2177.29     30.87 o
  -2   1  -8      367.86      360.74      6.96 o
  -1   1  -8     1613.65     1563.34     20.38 o
   0   1  -8      423.47      471.30      8.65 o
   1   1  -8      105.94       97.16      2.81 o
   2   1  -8     1109.59     1052.82     15.42 o
   3   1  -8     6195.48     6398.51     73.87 o
   4   1  -8      522.70      524.85      8.33 o
   5   1  -8     1193.38     1191.55     16.55 o
   6   1  -8      653.87      649.20      9.72 o
   7   1  -8     1429.68     1433.71     20.55 o
   8   1  -8      340.89      349.18      7.98 o
   9   1  -8      464.92      486.53     11.54 o
  10   1  -8        0.96        3.68      3.11 o
  11   1  -8      547.91      597.47     23.95 o
 -11   2  -8      782.71      798.76     29.37 o
 -10   2  -8     1772.57     1740.59     48.65 o
  -9   2  -8       13.44       10.35      5.79 o
  -8   2  -8     1633.04     1569.90     42.44 o
  -7   2  -8      224.65      215.05     11.73 o
  -6   2  -8     3411.75     3236.06     76.88 o
  -5   2  -8      995.02      982.48     22.33 o
  -4   2  -8     3067.35     3010.79     45.15 o
  -3   2  -8     1039.05     1044.74     16.11 o
  -2   2  -8     3974.16     3876.25     50.44 o
  -1   2  -8     1388.92     1379.34     19.97 o
   0   2  -8     5777.93     5641.63     69.11 o
   1   2  -8      105.94      135.06      4.01 o
   2   2  -8    13896.40    14264.54    167.99 o
   3   2  -8       78.06       98.52      2.78 o
   4   2  -8     3105.39     3139.83     33.33 o
   5   2  -8     1648.88     1644.56     19.62 o
   6   2  -8     6523.90     6518.45     79.73 o
   7   2  -8        4.95        7.37      1.85 o
   8   2  -8     2452.58     2384.59     34.51 o
   9   2  -8      602.40      617.03     13.53 o
  10   2  -8      825.00      889.74     28.36 o
  11   2  -8      151.90      142.18     11.90 o
 -10   3  -8       14.88        3.08      5.87 o
  -9   3  -8      692.89      729.00     25.38 o
  -8   3  -8      508.26      477.75     19.11 o
  -7   3  -8     1490.75     1457.13     48.26 o
  -6   3  -8      323.12      332.94     16.76 o
  -5   3  -8     6250.17     6163.96    112.26 o
  -4   3  -8      429.23      419.35      9.13 o
  -3   3  -8     7172.16     7095.21    100.65 o
  -2   3  -8     1670.70     1698.46     22.59 o
  -1   3  -8     6032.64     5968.32     76.44 o
   0   3  -8      614.41      679.50     11.79 o
   1   3  -8    11569.03    11750.52    141.08 o
   2   3  -8     4511.33     4576.28     56.99 o
   3   3  -8     3891.91     3707.10     40.70 o
   4   3  -8     1393.11     1444.12     16.71 o
   5   3  -8     7225.59     7139.21     71.93 o
   6   3  -8      919.42      873.28     11.96 o
   7   3  -8     1444.65     1442.17     18.02 o
   8   3  -8      734.49      707.36     13.18 o
   9   3  -8     2103.78     2130.72     31.73 o
  10   3  -8      101.16       91.32      7.82 o
  11   3  -8     1224.89     1249.94     39.24 o
 -10   4  -8      603.85      582.34     27.78 o
  -9   4  -8      750.76      718.42     30.40 o
  -8   4  -8     1576.24     1567.25     51.44 o
  -7   4  -8      140.05      137.60     11.67 o
  -6   4  -8     1610.21     1587.03     49.40 o
  -5   4  -8     1989.62     2000.93     47.73 o
  -4   4  -8     3702.61     3747.87     55.92 o
  -3   4  -8      511.21      524.14      9.74 o
  -2   4  -8     8126.24     8197.32     98.08 o
  -1   4  -8      671.31      607.90     10.87 o
   0   4  -8     8927.95     8875.89    112.95 o
   1   4  -8      158.58      159.69      4.95 o
   2   4  -8    10698.69    10538.78    125.25 o
   3   4  -8      537.82      566.12      9.30 o
   4   4  -8     3065.91     3089.01     34.44 o
   5   4  -8     1920.76     1920.37     21.41 o
   6   4  -8     1245.75     1200.34     15.88 o
   7   4  -8     1401.75     1358.80     23.22 o
   8   4  -8     1884.27     1889.18     27.65 o
   9   4  -8      556.51      541.29     10.64 o
  10   4  -8     1673.14     1685.16     59.89 o
  11   4  -8      106.10      106.11     10.73 o
 -10   5  -8      601.28      613.60     41.84 o
  -9   5  -8      305.58      320.72     19.36 o
  -8   5  -8      226.38      214.43     15.31 o
  -7   5  -8     1183.75     1181.64     40.87 o
  -6   5  -8      100.15       93.45      9.26 o
  -5   5  -8     1030.55     1024.38     42.50 o
  -4   5  -8      664.07      699.85     28.58 o
  -3   5  -8      433.22      441.20      9.58 o
  -2   5  -8      916.10      980.07     15.42 o
  -1   5  -8     1815.99     1801.87     26.33 o
   0   5  -8      210.80      221.54      5.16 o
   1   5  -8      607.94      599.96     10.79 o
   2   5  -8      473.67      510.32      9.19 o
   3   5  -8      721.94      691.79     10.84 o
   4   5  -8       96.00       95.49      3.18 o
   5   5  -8     2404.77     2397.52     27.75 o
   6   5  -8      294.69      277.01      5.70 o
   7   5  -8     2148.65     2151.06     31.46 o
   8   5  -8      340.40      330.25      8.24 o
   9   5  -8      325.73      335.49      9.83 o
  10   5  -8      394.36      362.21     18.20 o
  11   5  -8      524.99      488.94     22.18 o
 -10   6  -8      369.73      420.83     34.72 o
  -9   6  -8       25.84       20.20      7.80 o
  -8   6  -8     1482.60     1474.06     50.70 o
  -7   6  -8      391.59      330.71     25.99 o
  -6   6  -8      287.87      275.30     22.39 o
  -5   6  -8      251.85      242.47     14.82 o
  -4   6  -8      266.87      273.70      9.14 o
  -3   6  -8       12.27       22.75      2.64 o
  -2   6  -8      666.18      730.36     12.70 o
  -1   6  -8      139.53      149.21      5.06 o
   0   6  -8      824.08      755.14     13.34 o
   1   6  -8      135.21      152.04      4.61 o
   2   6  -8      156.73      174.41      5.24 o
   3   6  -8       69.30       74.73      3.28 o
   4   6  -8     2112.56     2111.27     28.52 o
   5   6  -8      674.82      643.92     10.06 o
   6   6  -8      238.99      220.82      5.11 o
   7   6  -8      189.00      186.85      6.15 o
   8   6  -8      802.67      783.46     15.21 o
   9   6  -8       16.25       10.94      3.20 o
  10   6  -8      560.31      570.87     17.77 o
  11   6  -8      176.70      184.52     13.79 o
  -9   7  -8      916.01      942.07     36.06 o
  -8   7  -8       12.76       29.03     10.72 o
  -7   7  -8      308.80      314.01     24.48 o
  -6   7  -8      232.80      254.81     21.82 o
  -5   7  -8     1088.90     1019.50     36.11 o
  -4   7  -8       21.89       31.20      5.08 o
  -3   7  -8      331.16      337.23      9.59 o
  -2   7  -8      192.90      201.19      5.77 o
  -1   7  -8     1755.93     1716.37     25.81 o
   0   7  -8       40.11       42.46      2.74 o
   1   7  -8     1900.77     1930.67     28.11 o
   2   7  -8      123.73      120.00      4.45 o
   3   7  -8      420.25      426.33      7.98 o
   4   7  -8      117.13      117.93      4.05 o
   5   7  -8      516.01      505.19      8.71 o
   6   7  -8      304.61      335.27      6.80 o
   7   7  -8      876.31      908.84     18.51 o
   8   7  -8      462.82      435.52     10.61 o
   9   7  -8      426.97      442.01     12.10 o
  10   7  -8      155.68      157.62      7.10 o
  -8   8  -8      453.51      470.92     32.25 o
  -7   8  -8     1061.74     1041.83     51.89 o
  -6   8  -8     2192.51     2232.98     90.88 o
  -5   8  -8      247.94      288.79     16.98 o
  -4   8  -8     4753.35     4533.10     98.37 o
  -3   8  -8      649.08      775.27     26.55 o
  -2   8  -8     4433.36     4277.25     63.23 o
  -1   8  -8      890.39      840.68     14.82 o
   0   8  -8     1706.96     1683.33     28.06 o
   1   8  -8      611.72      591.50     10.87 o
   2   8  -8     3688.57     3452.95     48.45 o
   3   8  -8      470.77      443.76      9.57 o
   4   8  -8     3012.55     3047.81     36.10 o
   5   8  -8      151.83      156.11      4.76 o
   6   8  -8      740.14      734.81     12.14 o
   7   8  -8       18.84       19.16      3.18 o
   8   8  -8      467.92      460.25     14.59 o
   9   8  -8      645.20      627.59     15.06 o
  10   8  -8      503.72      490.71     13.80 o
  -7   9  -8     1835.39     1865.56     81.40 o
  -6   9  -8      335.21      319.89     25.42 o
  -5   9  -8     1164.43     1204.34     57.96 o
  -4   9  -8      668.49      679.59     26.11 o
  -3   9  -8     2400.78     2376.38     45.28 o
  -2   9  -8        4.57       10.02      3.20 o
  -1   9  -8     6691.74     6452.40     94.15 o
   0   9  -8      204.52      176.02      6.05 o
   1   9  -8     8508.72     8423.22    105.24 o
   2   9  -8     1281.10     1284.02     21.10 o
   3   9  -8     4167.47     4180.59     51.36 o
   4   9  -8      501.46      455.62      9.27 o
   5   9  -8     1829.53     1770.28     25.23 o
   6   9  -8      444.81      424.85      8.40 o
   7   9  -8     2698.46     2655.29     41.07 o
   8   9  -8       84.03       85.05      5.09 o
   9   9  -8     2253.74     2282.24     39.29 o
  10   9  -8       34.06       28.17      4.73 o
  -7  10  -8       73.21       95.06     15.46 o
  -6  10  -8     1772.16     1771.08     77.51 o
  -5  10  -8      278.52      287.92     24.48 o
  -4  10  -8     4180.85     4297.02    116.58 o
  -3  10  -8      164.56      159.91      8.24 o
  -2  10  -8     1240.53     1254.38     25.87 o
  -1  10  -8      333.30      365.02     11.31 o
   0  10  -8     1532.44     1550.43     27.24 o
   1  10  -8      361.05      391.93      9.21 o
   2  10  -8     3844.15     3796.86     56.34 o
   3  10  -8      347.40      355.68      9.86 o
   4  10  -8     7403.68     7261.37    102.63 o
   5  10  -8      110.42      111.88      5.07 o
   6  10  -8     3840.09     3812.86     56.18 o
   7  10  -8       86.41       80.15      5.49 o
   8  10  -8     1113.72     1122.97     24.80 o
   9  10  -8      417.71      439.65     13.78 o
  -6  11  -8       91.34      114.69     16.41 o
  -5  11  -8      262.21      258.89     23.53 o
  -4  11  -8      304.67      316.57     17.09 o
  -3  11  -8     1671.49     1606.39     49.21 o
  -2  11  -8       27.59       29.78      6.12 o
  -1  11  -8     2670.80     2793.39     60.89 o
   0  11  -8      154.07      165.45      7.71 o
   1  11  -8     1920.05     1845.40     38.11 o
   2  11  -8       13.52       16.64      3.41 o
   3  11  -8      382.77      376.81     11.32 o
   4  11  -8      239.20      213.29      8.50 o
   5  11  -8      282.73      288.17      9.01 o
   6  11  -8      482.85      479.28     12.90 o
   7  11  -8      706.90      717.55     16.73 o
   8  11  -8      114.02      112.44      7.39 o
  -6  12  -8      619.08      653.45     37.95 o
  -5  12  -8      265.35      269.14     23.34 o
  -4  12  -8      916.93     1031.90     35.91 o
  -3  12  -8        7.08       17.60      6.43 o
  -2  12  -8      394.18      359.98     14.91 o
  -1  12  -8        2.76        1.41      4.51 o
   0  12  -8      106.67      128.88      8.97 o
   1  12  -8       87.21       94.21      6.69 o
   2  12  -8      376.24      371.08     12.62 o
   3  12  -8       50.46       52.59      4.92 o
   4  12  -8      745.82      722.80     16.82 o
   5  12  -8      131.07      127.33      6.27 o
   6  12  -8      690.59      666.66     17.72 o
   7  12  -8      340.07      328.66     12.07 o
   8  12  -8      148.17      150.48      8.61 o
  -5  13  -8      403.95      436.67     30.83 o
  -4  13  -8       61.02       70.04      9.63 o
  -3  13  -8      289.07      308.43     23.01 o
  -2  13  -8       37.04       42.01      6.34 o
  -1  13  -8      311.04      315.25     13.92 o
   0  13  -8        5.16        1.02      3.82 o
   1  13  -8      297.45      301.25     13.37 o
   2  13  -8        1.93        8.05      3.78 o
   3  13  -8     1075.90     1040.03     25.32 o
   4  13  -8       93.86       90.38      7.65 o
   5  13  -8      714.96      747.05     18.90 o
   6  13  -8       87.94       95.43      7.14 o
   7  13  -8      297.12      316.89     12.25 o
  -4  14  -8      719.39      738.92     34.20 o
  -3  14  -8       76.46       91.07     10.95 o
  -2  14  -8     1065.02     1041.35     37.48 o
  -1  14  -8      345.01      338.30     15.02 o
   0  14  -8     2089.79     2008.96     48.68 o
   1  14  -8      150.30      137.59      9.85 o
   2  14  -8     1047.02     1032.81     25.69 o
   3  14  -8      147.09      170.35     14.86 o
   4  14  -8      728.94      716.41     22.39 o
   5  14  -8       67.75       64.83      5.60 o
   6  14  -8      876.74      856.12     28.39 o
  -4  15  -8      105.23       94.43     11.70 o
  -3  15  -8     2484.99     2516.05     75.59 o
  -2  15  -8      234.81      250.53     16.73 o
  -1  15  -8     1854.39     1957.44     48.30 o
   0  15  -8        0.45       11.54      5.42 o
   1  15  -8     1300.45     1322.34     38.43 o
   2  15  -8      156.07      141.82     17.60 o
   3  15  -8     3429.02     3519.02     76.93 o
   4  15  -8      153.80      154.25     10.21 o
  -1  16  -8      112.66      114.79     17.46 o
   0  16  -8     3380.91     3443.57     93.23 o
   1  16  -8      268.44      300.99     17.86 o
   2  16  -8     2176.15     2270.51     64.87 o
 -11   0  -7      813.72      806.37     52.84 o
  -9   0  -7      340.22      293.14     27.13 o
  -7   0  -7      125.40      131.58     15.27 o
  -5   0  -7     3067.50     3060.15     84.01 o
  -3   0  -7     3140.52     3374.99     59.59 o
  -1   0  -7     3431.97     3389.19     67.11 o
   1   0  -7        4.65       10.02      1.15 o
   3   0  -7      888.98     1102.85     18.89 o
   5   0  -7     2154.58     2225.38     39.10 o
   7   0  -7       18.17       27.99      7.68 o
   9   0  -7     1077.75     1128.35     28.57 o
  11   0  -7      261.50      281.19     21.53 o
 -11   1  -7      397.10      359.85     18.90 o
 -10   1  -7      629.98      637.38     30.75 o
  -9   1  -7      140.68      144.83     13.55 o
  -8   1  -7     1412.60     1357.47     47.46 o
  -7   1  -7      447.53      415.96     20.33 o
  -6   1  -7     2292.46     2328.31     69.46 o
  -5   1  -7      360.29      359.98     10.46 o
  -4   1  -7     1233.96     1198.63     20.73 o
  -3   1  -7      157.90      171.24      4.15 o
  -2   1  -7     1540.71     1662.43     22.28 o
  -1   1  -7     1724.99     1741.14     22.86 o
   0   1  -7     1381.23     1323.84     18.56 o
   1   1  -7     2768.33     3215.62     40.17 o
   2   1  -7     2950.57     2803.96     35.28 o
   3   1  -7     3947.83     4328.55     44.10 o
   4   1  -7     2837.30     3005.60     34.04 o
   5   1  -7      278.70      270.39      5.20 o
   6   1  -7      513.06      530.64      8.67 o
   7   1  -7       13.47       13.32      1.68 o
   8   1  -7     1354.88     1339.86     23.02 o
   9   1  -7      158.53      151.48      5.72 o
  10   1  -7      515.64      533.23     16.65 o
  11   1  -7      153.60      143.32     11.40 o
  12   1  -7      858.64      899.40     31.43 o
 -11   2  -7     1021.76     1003.31     33.63 o
 -10   2  -7      372.00      366.34     17.96 o
  -9   2  -7      743.86      726.05     25.52 o
  -8   2  -7      789.38      735.11     24.70 o
  -7   2  -7     1036.14     1056.76     25.66 o
  -6   2  -7      956.44      943.49     23.08 o
  -5   2  -7     4325.23     4235.77     65.17 o
  -4   2  -7     1163.22     1141.96     20.28 o
  -3   2  -7     4643.66     4516.86     66.83 o
  -2   2  -7     2147.22     2227.38     28.01 o
  -1   2  -7     8751.79     8547.13    107.87 o
   0   2  -7      373.28      349.91      6.89 o
   1   2  -7     3834.13     3780.51     48.64 o
   2   2  -7      645.15      672.75     10.10 o
   3   2  -7     1935.30     1846.88     22.04 o
   4   2  -7      222.25      229.62      4.23 o
   5   2  -7     5789.93     5921.00     60.17 o
   6   2  -7     4493.37     4550.04     51.59 o
   7   2  -7     3991.06     4063.14     55.50 o
   8   2  -7        7.86        7.30      1.88 o
   9   2  -7     1810.44     1861.51     30.58 o
  10   2  -7      416.45      418.84     14.80 o
  11   2  -7      689.69      699.56     25.85 o
  12   2  -7       77.76       99.00     10.63 o
 -11   3  -7       46.83       45.10     11.06 o
 -10   3  -7     1727.82     1698.91     47.57 o
  -9   3  -7        3.33        3.85      5.29 o
  -8   3  -7     4229.97     4088.07     93.93 o
  -7   3  -7       74.81       64.35      5.85 o
  -6   3  -7     2845.48     2639.77     55.37 o
  -5   3  -7      546.28      531.79     12.13 o
  -4   3  -7     4154.29     4085.37     59.17 o
  -3   3  -7      750.34      759.03     14.84 o
  -2   3  -7     5770.46     5490.41     66.65 o
  -1   3  -7     1760.27     1746.14     26.19 o
   0   3  -7     8406.96     8668.79    112.29 o
   1   3  -7      796.03      873.63     13.06 o
   2   3  -7    11130.02    11134.99    124.44 o
   3   3  -7       34.50       32.51      1.83 o
   4   3  -7     4362.36     4267.51     43.82 o
   5   3  -7      749.68      779.08      9.94 o
   6   3  -7     7607.77     7570.71     89.05 o
   7   3  -7     1594.25     1603.20     22.06 o
   8   3  -7     2150.75     2139.41     29.21 o
   9   3  -7      311.00      306.93      7.98 o
  10   3  -7     1844.92     1888.58     69.06 o
  11   3  -7      176.86      150.74     11.83 o
 -11   4  -7      867.44      863.07     39.20 o
 -10   4  -7      296.48      303.82     16.19 o
  -9   4  -7     2168.43     2091.95     54.35 o
  -8   4  -7      161.16      151.62     10.63 o
  -7   4  -7     3192.11     3183.65     74.73 o
  -6   4  -7     1228.56     1199.26     31.97 o
  -5   4  -7     3209.89     3210.94     58.45 o
  -4   4  -7      876.81      852.92     16.53 o
  -3   4  -7     2728.23     2671.20     44.26 o
  -2   4  -7      141.06      144.18      4.23 o
  -1   4  -7     3344.91     3117.45     42.00 o
   0   4  -7       70.12       60.95      2.46 o
   1   4  -7     9945.96     9899.98    126.10 o
   2   4  -7     3415.63     3356.05     39.93 o
   3   4  -7     7951.39     7956.30     90.28 o
   4   4  -7      450.00      463.23      7.19 o
   5   4  -7     4118.08     4062.44     44.38 o
   6   4  -7     1222.54     1193.91     15.84 o
   7   4  -7     3282.07     3241.55     40.98 o
   8   4  -7       17.80       20.10      2.36 o
   9   4  -7      568.91      587.65     12.27 o
  10   4  -7      384.33      407.82     15.21 o
  11   4  -7      569.45      537.65     22.43 o
 -10   5  -7      273.93      280.81     28.46 o
  -9   5  -7      210.53      214.44     15.63 o
  -8   5  -7      371.26      377.74     19.84 o
  -7   5  -7     1136.75     1099.31     37.88 o
  -6   5  -7      784.84      817.31     24.37 o
  -5   5  -7      365.51      381.98     13.36 o
  -4   5  -7     1979.63     1936.62     33.16 o
  -3   5  -7      271.95      290.13      7.09 o
  -2   5  -7     8970.13     9136.11    115.85 o
  -1   5  -7     1894.01     1944.04     27.09 o
   0   5  -7     2396.14     2330.41     30.11 o
   1   5  -7     1043.33     1096.37     16.07 o
   2   5  -7     1212.72     1235.40     17.78 o
   3   5  -7      173.51      173.72      4.47 o
   4   5  -7     2816.34     2823.83     33.23 o
   5   5  -7     1363.28     1328.90     16.68 o
   6   5  -7     1067.81     1103.54     14.57 o
   7   5  -7      435.92      422.67      9.10 o
   8   5  -7     1760.61     1757.97     26.08 o
   9   5  -7      712.14      671.16     11.99 o
  10   5  -7     1114.28     1137.63     24.86 o
  11   5  -7      129.61      139.88     11.63 o
 -10   6  -7       32.79       13.66     11.67 o
  -9   6  -7      239.72      223.66     16.03 o
  -8   6  -7      144.48      131.39     16.41 o
  -7   6  -7      558.82      514.46     32.82 o
  -6   6  -7      865.60      828.99     25.47 o
  -5   6  -7     1990.90     1971.52     47.68 o
  -4   6  -7       99.03      101.80      4.94 o
  -3   6  -7      386.55      414.94      9.17 o
  -2   6  -7      226.33      218.56      6.35 o
  -1   6  -7      248.06      218.10     16.32 o
   0   6  -7      925.20      953.69     14.30 o
   1   6  -7     4547.27     4464.75     55.90 o
   2   6  -7      230.73      255.19      6.03 o
   3   6  -7     1943.71     1893.24     24.39 o
   4   6  -7      398.18      400.37      7.26 o
   5   6  -7      869.15      806.20     11.19 o
   6   6  -7      369.09      347.46      6.55 o
   7   6  -7      815.12      822.85     14.69 o
   8   6  -7       23.21       21.63      2.86 o
   9   6  -7      497.33      493.60     12.01 o
  10   6  -7       42.08       35.57      5.63 o
  11   6  -7      977.75      992.10     26.22 o
 -10   7  -7      433.82      439.05     35.95 o
  -8   7  -7       39.07       35.29     11.10 o
  -7   7  -7      375.32      368.37     25.99 o
  -6   7  -7      655.26      620.44     24.58 o
  -5   7  -7       80.67       80.55      6.88 o
  -4   7  -7     1585.01     1545.94     31.18 o
  -3   7  -7      289.72      305.25      7.97 o
  -2   7  -7     1685.37     1674.54     25.19 o
  -1   7  -7       80.75       81.14      3.69 o
   0   7  -7     1678.81     1704.92     25.61 o
   1   7  -7      103.13      112.79      4.15 o
   2   7  -7      325.98      334.37      7.44 o
   3   7  -7      714.40      688.99     11.95 o
   4   7  -7     3163.72     3140.97     36.50 o
   5   7  -7      702.14      722.91     10.80 o
   6   7  -7     1087.66     1068.48     15.00 o
   7   7  -7      385.13      355.76      8.64 o
   8   7  -7      724.80      712.64     14.13 o
   9   7  -7      217.58      216.31      7.85 o
  10   7  -7      902.55      896.53     23.77 o
  11   7  -7      203.76      201.51     11.04 o
  -8   8  -7      155.40      174.46     18.59 o
  -7   8  -7     1510.82     1580.20     68.68 o
  -6   8  -7      144.33      150.56     16.46 o
  -5   8  -7     2211.37     2123.21     65.41 o
  -4   8  -7      111.93      144.32      7.31 o
  -3   8  -7     1010.79      897.21     18.66 o
  -2   8  -7      629.68      624.00     11.72 o
  -1   8  -7     3218.70     3234.20     44.32 o
   0   8  -7      235.96      219.35      6.29 o
   1   8  -7     5586.27     5507.61     73.24 o
   2   8  -7      461.24      470.60     10.10 o
   3   8  -7     2382.31     2425.92     29.61 o
   4   8  -7      703.95      718.40     10.85 o
   5   8  -7     1160.33     1156.78     15.76 o
   6   8  -7      354.56      339.23      9.69 o
   7   8  -7     1922.68     1909.72     30.41 o
   8   8  -7      381.62      371.25      9.46 o
   9   8  -7      930.39      929.04     19.39 o
  10   8  -7      134.09      142.99      6.60 o
  -7   9  -7       65.34       57.39     12.62 o
  -6   9  -7     2733.19     2797.92    109.48 o
  -5   9  -7       50.05       70.68     12.52 o
  -4   9  -7     3254.49     3349.48     65.01 o
  -3   9  -7       16.40       20.35      3.54 o
  -2   9  -7     6144.60     6161.17     91.17 o
  -1   9  -7      628.56      610.70     11.20 o
   0   9  -7     2278.40     2280.63     31.57 o
   1   9  -7        6.86       13.07      2.39 o
   2   9  -7     4298.88     4213.78     57.19 o
   3   9  -7      543.77      554.25     10.07 o
   4   9  -7     5019.86     5007.15     53.51 o
   5   9  -7      681.35      672.11     11.06 o
   6   9  -7     4556.79     4462.58     64.35 o
   7   9  -7       33.45       28.54      3.57 o
   8   9  -7     1661.64     1656.32     29.92 o
   9   9  -7      430.77      456.63     12.53 o
  10   9  -7      460.92      459.83     13.26 o
  -7  10  -7     2734.58     2801.33    110.90 o
  -6  10  -7      200.10      190.30     19.35 o
  -5  10  -7     1498.37     1542.35     68.21 o
  -4  10  -7      561.15      598.46     19.34 o
  -3  10  -7     2869.85     2951.80     55.28 o
  -2  10  -7      163.40      152.90      6.67 o
  -1  10  -7     4417.40     4407.04     60.66 o
   0  10  -7      295.84      308.58      7.74 o
   1  10  -7     4359.12     4445.84     57.56 o
   2  10  -7      861.86      855.46     16.57 o
   3  10  -7     2411.68     2359.10     35.59 o
   4  10  -7      362.24      352.75      9.13 o
   5  10  -7     1298.39     1315.85     19.23 o
   6  10  -7      780.03      778.00     16.35 o
   7  10  -7     2033.90     2098.42     33.57 o
   8  10  -7       31.59       38.54      4.58 o
   9  10  -7     1349.97     1340.84     28.11 o
  -6  11  -7      873.98      884.26     46.01 o
  -5  11  -7       16.50       18.78      9.39 o
  -4  11  -7     2074.49     2207.35     61.70 o
  -3  11  -7        4.44       16.94      4.65 o
  -2  11  -7      941.75      980.36     23.78 o
  -1  11  -7      482.99      495.81     14.91 o
   0  11  -7      655.58      612.30     14.94 o
   1  11  -7     1007.66      950.06     18.51 o
   2  11  -7     1396.58     1346.49     25.14 o
   3  11  -7      783.60      791.13     16.39 o
   4  11  -7     1564.83     1565.08     26.96 o
   5  11  -7      530.66      541.31     11.91 o
   6  11  -7      776.62      786.19     17.44 o
   7  11  -7       52.63       56.47      5.49 o
   8  11  -7       83.44       89.67      6.75 o
   9  11  -7      101.35       92.15      6.94 o
  -6  12  -7      189.29      189.73     20.30 o
  -5  12  -7      312.88      319.89     24.57 o
  -4  12  -7      607.07      622.09     25.28 o
  -3  12  -7      310.52      325.99     17.23 o
  -2  12  -7       76.05       88.02     11.98 o
  -1  12  -7      776.00      795.44     23.25 o
   0  12  -7       62.23       61.40      6.57 o
   1  12  -7      222.90      227.61     10.13 o
   2  12  -7      535.66      525.07     13.59 o
   3  12  -7       63.14       79.14      5.51 o
   4  12  -7      153.36      138.22      7.39 o
   5  12  -7      441.98      424.67     11.01 o
   6  12  -7        4.85        2.85      2.99 o
   7  12  -7       65.63       72.79      6.33 o
   8  12  -7       45.99       38.84      5.34 o
  -5  13  -7      595.50      589.88     36.62 o
  -4  13  -7      813.50      820.27     30.96 o
  -3  13  -7      320.79      353.88     18.30 o
  -2  13  -7      182.77      197.39     11.02 o
  -1  13  -7      194.79      205.86     11.08 o
   0  13  -7      276.62      295.04     13.28 o
   1  13  -7      209.24      205.61      9.52 o
   2  13  -7      568.87      554.02     16.51 o
   3  13  -7      216.15      225.89     10.02 o
   4  13  -7      275.84      266.35     10.53 o
   5  13  -7      141.39      128.58      6.21 o
   6  13  -7      437.50      404.94     12.52 o
   7  13  -7       89.44       87.81      7.04 o
  -4  14  -7       76.28       76.11     10.81 o
  -3  14  -7     1068.99     1017.12     37.33 o
  -2  14  -7      379.34      376.53     15.84 o
  -1  14  -7     1605.13     1672.86     44.74 o
   0  14  -7       13.88       16.05      4.92 o
   1  14  -7      562.14      523.28     19.04 o
   2  14  -7      299.01      295.81     11.96 o
   3  14  -7     1115.72     1093.10     29.63 o
   4  14  -7      667.94      653.64     20.50 o
   5  14  -7     1702.47     1741.72     35.46 o
   6  14  -7       63.96       74.13      6.85 o
  -4  15  -7      616.65      632.10     39.65 o
  -3  15  -7      103.69      110.13     11.87 o
  -2  15  -7     1892.46     1907.76     58.88 o
  -1  15  -7       29.37       30.48      6.45 o
   0  15  -7     2976.05     2932.40     65.99 o
   1  15  -7      159.32      158.89     13.50 o
   2  15  -7     2679.38     2721.48     61.85 o
   3  15  -7      584.12      569.95     24.93 o
   4  15  -7     1886.06     1895.36     45.10 o
   5  15  -7      230.12      219.33     12.14 o
  -2  16  -7      197.56      245.36     16.99 o
  -1  16  -7     1333.41     1444.56     38.62 o
   0  16  -7      146.81      136.01     10.60 o
   1  16  -7     2027.70     2048.15     60.17 o
   2  16  -7      216.40      188.62     14.07 o
   3  16  -7     1921.29     1996.92     47.90 o
 -10   0  -6      243.65      252.25     25.61 o
  -8   0  -6      461.86      482.12     33.49 o
  -6   0  -6     1017.49     1071.95     36.67 o
  -4   0  -6      157.34      170.25      8.44 o
  -2   0  -6     3239.13     3333.08     63.03 o
   0   0  -6    11226.89    12335.06    176.23 o
   2   0  -6     2401.97     2415.80     37.15 o
   4   0  -6      353.21      328.25      7.83 o
   6   0  -6      507.76      504.12     12.59 o
   8   0  -6     2411.38     2352.86     57.15 o
  10   0  -6     1607.59     1579.54     61.76 o
  12   0  -6     2398.81     2473.28     90.98 o
 -11   1  -6      689.04      702.22     39.42 o
 -10   1  -6        6.67        9.00      7.10 o
  -9   1  -6      148.32      142.95     25.19 o
  -8   1  -6      163.40      150.26     12.87 o
  -7   1  -6      559.44      581.14     19.40 o
  -6   1  -6      681.76      683.43     14.91 o
  -5   1  -6     4118.37     4078.45     69.40 o
  -4   1  -6      126.82      123.66      5.07 o
  -3   1  -6     5352.86     5393.47     73.57 o
  -2   1  -6      113.82      142.43      3.18 o
  -1   1  -6     3447.39     3250.24     44.35 o
   0   1  -6     3167.46     3420.09     38.70 o
   1   1  -6     3061.97     3178.35     39.38 o
   2   1  -6    13967.90    15702.33    153.11 o
   3   1  -6      649.97      680.84      8.66 o
   4   1  -6       66.97      109.19      2.84 o
   5   1  -6     9171.35     8962.36     96.30 o
   6   1  -6     1620.60     1590.38     19.81 o
   7   1  -6     1945.96     1929.10     25.27 o
   8   1  -6        9.44       14.06      2.42 o
   9   1  -6     2013.49     2016.37     43.23 o
  10   1  -6      510.80      556.51     22.25 o
  11   1  -6      453.38      437.01     18.91 o
  12   1  -6       54.64       55.82      8.48 o
 -11   2  -6       61.03       63.63      9.33 o
 -10   2  -6      894.21      906.19     30.13 o
  -9   2  -6      699.19      686.64     24.24 o
  -8   2  -6     2708.32     2653.84     64.47 o
  -7   2  -6      305.57      302.94     11.10 o
  -6   2  -6     3282.26     3131.61     56.80 o
  -5   2  -6      111.97      119.93      4.75 o
  -4   2  -6     3581.99     3610.50     53.70 o
  -3   2  -6      978.23     1023.74     16.91 o
  -2   2  -6     2905.38     2731.40     32.82 o
  -1   2  -6      238.23      269.09      5.36 o
   0   2  -6     3984.90     4115.97     54.29 o
   1   2  -6      369.79      385.25      6.76 o
   2   2  -6    12250.51    12633.59    139.39 o
   3   2  -6     4251.20     4545.20     45.97 o
   4   2  -6     5763.53     5891.14     62.41 o
   5   2  -6     1452.08     1543.65     18.04 o
   6   2  -6     4967.30     4965.64     52.85 o
   7   2  -6     1319.46     1350.90     18.58 o
   8   2  -6     1403.37     1422.90     23.70 o
   9   2  -6      418.89      422.15     14.21 o
  10   2  -6      867.05      871.24     22.87 o
  11   2  -6      384.14      381.81     17.74 o
  12   2  -6      443.90      461.43     20.63 o
 -11   3  -6     2076.55     2078.15     71.98 o
 -10   3  -6       66.54       49.74      8.05 o
  -9   3  -6     3822.19     3591.65     85.72 o
  -8   3  -6      340.40      319.10     14.93 o
  -7   3  -6     2419.63     2384.79     49.94 o
  -6   3  -6     2155.21     2145.92     40.09 o
  -5   3  -6     5958.15     5759.22     86.98 o
  -4   3  -6       37.54       48.04      2.77 o
  -3   3  -6     9977.99    10036.59    155.78 o
  -2   3  -6      787.13      789.43     11.91 o
  -1   3  -6    15864.02    15962.38    201.57 o
   0   3  -6      279.34      275.17      5.88 o
   1   3  -6     8738.84     8455.66    108.66 o
   2   3  -6      814.35      862.25     11.97 o
   3   3  -6     7112.26     7118.91     71.21 o
   4   3  -6      493.57      482.11      6.75 o
   5   3  -6     4261.75     4133.35     42.13 o
   6   3  -6     1116.80     1134.04     13.37 o
   7   3  -6     2302.65     2315.07     30.40 o
   8   3  -6      407.90      403.38      6.90 o
   9   3  -6     1100.56     1114.51     24.58 o
  10   3  -6      467.18      464.27     21.64 o
  11   3  -6      479.04      487.71     20.43 o
  12   3  -6       26.65       33.61      7.43 o
 -11   4  -6       44.16       43.61     11.21 o
 -10   4  -6     1076.56     1036.16     33.13 o
  -9   4  -6      480.46      488.35     19.77 o
  -8   4  -6     1941.33     1928.06     41.85 o
  -7   4  -6       31.39       29.43      5.53 o
  -6   4  -6     4972.58     5040.89    109.30 o
  -5   4  -6      566.95      569.52     10.91 o
  -4   4  -6     5144.58     5256.69     75.73 o
  -3   4  -6      125.43      126.51      4.81 o
  -2   4  -6     7761.20     7635.36     97.60 o
  -1   4  -6      109.75      113.35      3.53 o
   0   4  -6     3481.18     3463.61     43.95 o
   1   4  -6     1790.60     1780.66     23.54 o
   2   4  -6     2090.59     2044.08     23.69 o
   3   4  -6      208.30      230.76      4.82 o
   4   4  -6     4695.68     4712.19     48.06 o
   5   4  -6      285.20      273.35      4.85 o
   6   4  -6     1740.92     1744.92     21.62 o
   7   4  -6      682.95      686.35     11.30 o
   8   4  -6     1818.72     1795.21     22.89 o
   9   4  -6      141.31      150.47      6.48 o
  10   4  -6      788.52      753.35     22.99 o
  11   4  -6      295.73      303.97     20.92 o
  12   4  -6      672.78      785.37     28.43 o
 -11   5  -6      388.88      396.12     26.08 o
 -10   5  -6      583.56      545.90     29.22 o
  -9   5  -6     1106.01     1047.87     32.50 o
  -8   5  -6      227.37      210.78     13.85 o
  -7   5  -6     2950.35     3008.91     83.25 o
  -6   5  -6      233.64      228.28     12.57 o
  -5   5  -6     1055.31     1106.06     21.85 o
  -4   5  -6      310.45      299.42      7.33 o
  -3   5  -6     4456.97     4531.50     73.00 o
  -2   5  -6        2.90       15.81      1.82 o
  -1   5  -6      985.84      956.91     13.74 o
   0   5  -6      224.46      229.94      5.52 o
   1   5  -6     7555.57     7718.27     92.51 o
   2   5  -6      209.03      188.34      4.88 o
   3   5  -6     6277.69     6264.90     68.58 o
   4   5  -6      655.76      654.53      9.34 o
   5   5  -6      445.04      439.88      6.89 o
   6   5  -6      563.86      567.14      9.85 o
   7   5  -6     2478.62     2439.54     31.85 o
   8   5  -6      376.36      369.75      7.32 o
   9   5  -6     1110.47     1148.54     22.11 o
  10   5  -6      664.80      726.47     17.87 o
  11   5  -6     1199.58     1126.41     47.62 o
 -10   6  -6      140.09      131.11     20.59 o
  -9   6  -6        0.28       -3.42      6.93 o
  -8   6  -6      260.56      267.81     22.58 o
  -7   6  -6      290.81      274.76     15.60 o
  -6   6  -6      851.09      850.71     24.86 o
  -5   6  -6      290.90      316.74     12.27 o
  -4   6  -6      579.53      609.67     12.38 o
  -3   6  -6      462.45      439.66      9.33 o
  -2   6  -6     3200.48     3142.40     42.96 o
  -1   6  -6      544.14      542.39     12.55 o
   0   6  -6     2273.03     2373.81     33.58 o
   1   6  -6      431.32      403.74      7.69 o
   2   6  -6       76.90       77.61      3.49 o
   3   6  -6      286.43      293.30      6.44 o
   4   6  -6     2890.87     2918.97     32.58 o
   5   6  -6      169.13      181.24      4.14 o
   6   6  -6     3661.11     3645.02     48.82 o
   7   6  -6      150.97      157.58      5.36 o
   8   6  -6     2600.11     2620.60     36.73 o
   9   6  -6      240.83      225.14      5.94 o
  10   6  -6      903.05      941.90     22.35 o
  11   6  -6        6.09       -2.84      4.18 o
  -8   7  -6       54.44       62.80     11.76 o
  -7   7  -6      397.51      378.90     25.14 o
  -6   7  -6      129.08      124.53      8.75 o
  -5   7  -6     4201.11     4168.31     79.81 o
  -4   7  -6      323.29      303.17      8.87 o
  -3   7  -6      169.81      170.62      5.84 o
  -2   7  -6      914.17      851.72     13.87 o
  -1   7  -6     1692.57     1781.44     25.40 o
   0   7  -6      788.02      751.20     12.89 o
   1   7  -6     5201.08     5132.20     63.57 o
   2   7  -6     1163.78     1118.10     17.92 o
   3   7  -6     3310.62     3259.32     39.71 o
   4   7  -6      120.26      108.21      3.87 o
   5   7  -6     1287.10     1194.25     15.92 o
   6   7  -6      340.90      357.28      8.39 o
   7   7  -6      745.16      755.15     15.85 o
   8   7  -6      934.69      903.22     17.14 o
   9   7  -6     1889.74     1826.83     31.32 o
  10   7  -6      926.15      932.62     24.31 o
  11   7  -6      867.95      872.18     24.01 o
  -8   8  -6     1024.67     1042.59     51.04 o
  -7   8  -6       38.61       46.30     10.53 o
  -6   8  -6     1102.79     1120.74     36.95 o
  -5   8  -6      228.94      230.65      8.51 o
  -4   8  -6     4108.64     3972.54     71.56 o
  -3   8  -6      430.33      453.14     10.38 o
  -2   8  -6     7271.32     7269.48     95.12 o
  -1   8  -6      230.96      243.42      6.40 o
   0   8  -6     3081.22     3154.74     41.35 o
   1   8  -6      193.70      192.56      5.80 o
   2   8  -6     1118.99     1100.69     18.27 o
   3   8  -6     1440.07     1411.07     19.32 o
   4   8  -6     2712.88     2718.82     34.88 o
   5   8  -6     1704.29     1631.10     21.37 o
   6   8  -6     2509.87     2514.29     35.89 o
   7   8  -6      261.34      256.47      7.53 o
   8   8  -6      671.30      691.57     15.46 o
   9   8  -6       22.03       26.56      3.83 o
  10   8  -6      952.70      951.44     25.04 o
  -7   9  -6     3464.76     3538.17    132.72 o
  -6   9  -6       83.32       87.94     13.00 o
  -5   9  -6     3320.71     3399.11     76.75 o
  -4   9  -6        5.31        9.11      3.16 o
  -3   9  -6     4509.61     4581.55     69.04 o
  -2   9  -6      748.61      749.24     14.03 o
  -1   9  -6     2903.12     2844.73     38.04 o
   0   9  -6      292.86      294.39      7.50 o
   1   9  -6     4890.53     4769.18     60.11 o
   2   9  -6      458.75      450.35     10.66 o
   3   9  -6     5662.45     5585.44     66.75 o
   4   9  -6       68.46       74.12      3.06 o
   5   9  -6     2021.96     1939.40     25.03 o
   6   9  -6      349.68      352.55      9.27 o
   7   9  -6     2512.18     2471.32     37.98 o
   8   9  -6       79.69       57.53      4.85 o
   9   9  -6      710.65      728.87     17.16 o
  10   9  -6        3.73        7.85      2.83 o
  -7  10  -6      235.15      219.71     20.02 o
  -6  10  -6     1665.37     1635.98     71.72 o
  -5  10  -6       25.95       39.34      8.92 o
  -4  10  -6     1697.18     1720.76     34.98 o
  -3  10  -6      259.59      229.49      8.51 o
  -2  10  -6     2844.22     2951.63     46.89 o
  -1  10  -6      241.21      225.50      7.09 o
   0  10  -6     2980.24     2948.10     39.75 o
   1  10  -6      201.20      201.87      5.71 o
   2  10  -6     2217.82     2102.00     33.27 o
   3  10  -6     2691.38     2624.78     33.93 o
   4  10  -6     5064.34     4919.45     62.26 o
   5  10  -6      389.30      376.56      7.68 o
   6  10  -6     1773.82     1774.78     29.00 o
   7  10  -6       65.17       66.05      4.50 o
   8  10  -6     1397.92     1317.91     25.35 o
   9  10  -6       78.38       72.71      7.26 o
  10  10  -6      415.74      436.06     12.80 o
  -6  11  -6      244.55      257.28     21.25 o
  -5  11  -6     1555.55     1589.48     48.37 o
  -4  11  -6      397.93      382.29     18.16 o
  -3  11  -6     1428.15     1392.47     29.96 o
  -2  11  -6      230.95      242.05      9.02 o
  -1  11  -6     1231.05     1192.88     22.12 o
   0  11  -6     1422.00     1309.80     22.75 o
   1  11  -6     1206.95     1178.61     18.87 o
   2  11  -6      765.27      777.30     13.69 o
   3  11  -6     1249.79     1284.71     22.37 o
   4  11  -6       23.83       24.13      3.65 o
   5  11  -6      448.21      447.20      8.94 o
   6  11  -6      437.38      424.40     12.52 o
   7  11  -6     1253.12     1297.80     26.70 o
   8  11  -6      409.41      400.68     12.90 o
   9  11  -6      714.22      700.63     18.13 o
  -5  12  -6      490.54      533.53     22.79 o
  -4  12  -6       55.82       61.39      8.18 o
  -3  12  -6      480.57      488.13     17.08 o
  -2  12  -6      470.31      482.73     16.46 o
  -1  12  -6      296.51      285.59     11.21 o
   0  12  -6     1437.61     1344.73     29.59 o
   1  12  -6      606.25      582.49     16.34 o
   2  12  -6     1075.50     1076.93     21.76 o
   3  12  -6      432.04      453.65     12.31 o
   4  12  -6       88.53       93.20      5.57 o
   5  12  -6      654.76      644.45     13.17 o
   6  12  -6      961.29      940.35     19.87 o
   7  12  -6      192.22      197.26      9.14 o
   8  12  -6      317.09      305.83     11.53 o
  -5  13  -6      759.33      842.31     30.53 o
  -4  13  -6      288.18      254.65     15.43 o
  -3  13  -6       37.63       37.94      5.83 o
  -2  13  -6      167.88      173.45     10.20 o
  -1  13  -6      556.64      551.55     18.85 o
   0  13  -6       59.43       54.06      6.36 o
   1  13  -6      545.59      527.49     15.81 o
   2  13  -6      440.98      417.88     13.86 o
   3  13  -6      867.01      850.45     20.59 o
   4  13  -6     1805.77     1793.61     35.74 o
   5  13  -6     1019.98     1030.53     29.33 o
   6  13  -6      403.59      398.63     11.85 o
   7  13  -6      376.60      383.65     13.30 o
   8  13  -6       76.23       81.08      6.88 o
  -5  14  -6      128.02      103.78     16.60 o
  -4  14  -6     1874.92     1898.97     58.16 o
  -3  14  -6        2.46        7.53      5.52 o
  -2  14  -6     1171.10     1182.27     32.08 o
  -1  14  -6      160.17      193.66     15.49 o
   0  14  -6      931.75      887.05     26.37 o
   1  14  -6      665.38      667.99     18.71 o
   2  14  -6     1290.27     1243.21     32.94 o
   3  14  -6      530.90      513.00     21.90 o
   4  14  -6     1271.67     1260.20     31.99 o
   5  14  -6      230.46      214.74      9.89 o
   6  14  -6      872.02      912.02     22.55 o
   7  14  -6      476.02      469.39     15.26 o
  -5  15  -6      694.16      688.45     41.46 o
  -4  15  -6      289.39      279.67     25.80 o
  -3  15  -6     2630.91     2592.58     73.98 o
  -2  15  -6      162.30      163.71     11.33 o
  -1  15  -6     2097.37     2092.09     50.05 o
   0  15  -6       12.35       16.06      5.34 o
   1  15  -6     1568.05     1630.35     49.81 o
   2  15  -6       95.42       92.83      8.32 o
   3  15  -6     1175.26     1202.88     32.02 o
   4  15  -6      132.54      130.34      8.76 o
   5  15  -6      840.01      820.25     24.54 o
  -3  16  -6       20.23       24.69      7.82 o
  -2  16  -6     1004.51     1102.52     39.48 o
  -1  16  -6       31.64       43.71      7.24 o
   0  16  -6     1431.28     1432.61     45.78 o
   1  16  -6       97.09      109.26     11.11 o
   2  16  -6     1503.06     1560.47     39.90 o
   3  16  -6      143.47      158.41     10.50 o
   4  16  -6     1228.71     1297.62     32.95 o
 -11   0  -5      332.40      349.87     32.63 o
  -9   0  -5      405.11      326.72     28.46 o
  -7   0  -5     1390.98     1371.83     79.21 o
  -5   0  -5      117.65      127.24      5.48 o
  -3   0  -5     5797.79     5735.81    153.55 o
  -1   0  -5     8620.27     9080.91    152.24 o
   1   0  -5     5425.46     5507.01     81.41 o
   3   0  -5     6659.34     7191.36     96.40 o
   5   0  -5    12544.93    12658.76    182.37 o
   7   0  -5    10128.82    10335.67    185.85 o
   9   0  -5      838.50      876.38     38.23 o
  11   0  -5      729.56      732.28     36.52 o
 -11   1  -5      157.12      126.59     14.92 o
 -10   1  -5      552.74      512.47     28.00 o
  -9   1  -5      133.95      122.39     12.41 o
  -8   1  -5     1251.75     1214.84     42.42 o
  -7   1  -5     1457.12     1456.37     41.65 o
  -6   1  -5      156.52      158.99      4.59 o
  -5   1  -5       69.30       69.78      2.75 o
  -4   1  -5     1244.09     1245.64     21.98 o
  -3   1  -5      970.96      946.50     15.32 o
  -2   1  -5     1851.16     1823.44     21.75 o
  -1   1  -5      927.96      877.15     12.80 o
   0   1  -5     1815.78     1913.93     22.24 o
   1   1  -5      687.51      697.11      9.01 o
   2   1  -5    18892.82    19738.09    194.21 o
   3   1  -5     1713.72     1804.43     18.31 o
   4   1  -5     3673.08     3873.98     37.64 o
   5   1  -5      998.54     1009.57     11.41 o
   6   1  -5     2715.51     2607.84     31.41 o
   7   1  -5     5097.94     5136.37     62.60 o
   8   1  -5     1545.91     1556.65     35.60 o
   9   1  -5      280.66      282.08      8.46 o
  10   1  -5     1826.19     1777.07     48.00 o
  11   1  -5      174.71      195.30     12.34 o
  12   1  -5     1709.34     1817.53     50.34 o
 -11   2  -5     1213.57     1203.21     48.52 o
 -10   2  -5      122.81      130.67     10.87 o
  -9   2  -5     1551.26     1480.18     52.88 o
  -8   2  -5      984.77     1022.61     38.67 o
  -7   2  -5     4171.18     3977.44    102.24 o
  -6   2  -5     1180.75     1135.65     25.84 o
  -5   2  -5     9330.21     9451.92    156.29 o
  -4   2  -5       82.92      110.35      3.06 o
  -3   2  -5     9568.66     9551.86    145.56 o
  -2   2  -5     1463.73     1468.65     19.99 o
  -1   2  -5     7365.69     7479.26     95.05 o
   0   2  -5     2121.28     2194.55     29.44 o
   1   2  -5    12582.00    12635.63    148.70 o
   2   2  -5     3761.45     3791.49     41.27 o
   3   2  -5     2696.94     2636.66     26.24 o
   4   2  -5     2400.69     2484.22     24.68 o
   5   2  -5     5873.01     5978.33     62.05 o
   6   2  -5     1376.23     1405.78     17.34 o
   7   2  -5     1651.77     1660.76     18.63 o
   8   2  -5      216.46      235.39      6.83 o
   9   2  -5     2423.84     2388.73     44.61 o
  10   2  -5      509.86      509.86     19.43 o
  11   2  -5      470.92      467.57     19.14 o
  12   2  -5      404.23      377.71     17.90 o
 -11   3  -5       48.37       32.54     10.15 o
 -10   3  -5     2402.65     2341.02     60.03 o
  -9   3  -5      361.87      359.02     16.50 o
  -8   3  -5     2773.52     2735.14     57.63 o
  -7   3  -5      390.99      386.86     12.85 o
  -6   3  -5     9432.84     9164.52    147.18 o
  -5   3  -5      838.35      863.29     17.27 o
  -4   3  -5     4590.84     4561.69     62.55 o
  -3   3  -5     3700.62     3920.88     57.17 o
  -2   3  -5    10266.73    10500.30    131.98 o
  -1   3  -5     2595.32     2727.80     35.75 o
   0   3  -5     2598.93     2545.97     32.92 o
   1   3  -5     3298.34     3317.57     41.18 o
   2   3  -5      984.33      911.62     11.37 o
   3   3  -5      531.79      558.23      7.23 o
   4   3  -5     2472.89     2443.07     25.09 o
   5   3  -5     1018.08      962.35     11.97 o
   6   3  -5     1303.72     1287.21     16.40 o
   7   3  -5      562.15      555.66      8.57 o
   8   3  -5     2053.94     2062.97     34.51 o
   9   3  -5      399.54      403.17     11.64 o
  10   3  -5      273.82      269.20     14.77 o
  11   3  -5      310.37      288.17     14.88 o
  12   3  -5      534.50      503.38     21.28 o
 -11   4  -5     2004.72     2041.41     71.87 o
 -10   4  -5       50.61       51.75      9.45 o
  -9   4  -5     3124.06     2949.88     71.24 o
  -8   4  -5      188.31      184.05     10.84 o
  -7   4  -5     4696.59     4490.49    101.16 o
  -6   4  -5     1248.93     1265.95     24.04 o
  -5   4  -5     3684.76     3629.07     53.34 o
  -4   4  -5     1507.89     1488.57     24.06 o
  -3   4  -5     5274.51     5190.66     75.19 o
  -2   4  -5      836.67      795.03     12.51 o
  -1   4  -5     6231.00     6260.96     80.58 o
   0   4  -5      846.29      897.40     13.63 o
   1   4  -5     8316.37     8206.92     98.16 o
   2   4  -5      467.64      467.96      7.46 o
   3   4  -5     8278.66     8658.18     87.40 o
   4   4  -5     2561.28     2552.46     27.00 o
   5   4  -5      761.64      746.40      9.17 o
   6   4  -5     2799.94     2830.74     33.44 o
   7   4  -5     2144.16     2081.96     26.56 o
   8   4  -5      758.07      751.59     13.37 o
   9   4  -5     1404.94     1406.95     25.37 o
  10   4  -5      116.27      139.99      8.03 o
  11   4  -5      603.16      635.44     23.51 o
  12   4  -5       49.03       70.83     11.53 o
 -11   5  -5      162.97      133.25     16.23 o
 -10   5  -5      236.22      208.11     17.51 o
  -9   5  -5      145.75      148.50     12.96 o
  -8   5  -5      335.87      371.02     15.56 o
  -7   5  -5      591.05      589.14     19.93 o
  -6   5  -5     1743.08     1704.26     35.67 o
  -5   5  -5     1331.14     1312.48     22.13 o
  -4   5  -5     2911.59     2920.04     44.13 o
  -3   5  -5      564.32      623.40     11.82 o
  -2   5  -5     2242.41     2236.91     30.24 o
  -1   5  -5      224.22      198.34      4.83 o
   0   5  -5     5522.93     5492.15     70.04 o
   1   5  -5     6054.70     6321.66     75.10 o
   2   5  -5     1784.50     1786.64     23.89 o
   3   5  -5     1154.95     1174.52     15.59 o
   4   5  -5     3432.55     3423.74     34.17 o
   5   5  -5      173.58      152.94      3.29 o
   6   5  -5     3052.89     3033.59     35.53 o
   7   5  -5     1490.38     1473.48     20.47 o
   8   5  -5      598.04      622.10     10.98 o
   9   5  -5      150.60      156.55      6.65 o
  10   5  -5      621.47      604.23     15.63 o
  11   5  -5      485.21      457.41     19.56 o
 -11   6  -5      151.35      134.33     22.20 o
  -9   6  -5      962.47      989.65     48.19 o
  -8   6  -5       25.26        8.06      7.97 o
  -7   6  -5       33.44       33.53     10.96 o
  -6   6  -5      455.08      453.15     16.45 o
  -5   6  -5       40.04       55.33      3.80 o
  -4   6  -5       10.84       20.79      2.55 o
  -3   6  -5     5833.59     5739.91     76.63 o
  -2   6  -5      785.01      912.73     14.19 o
  -1   6  -5     9150.76     9611.84    121.95 o
   0   6  -5     1102.66     1236.83     18.65 o
   1   6  -5     2474.88     2353.18     30.99 o
   2   6  -5      144.52      143.72      4.20 o
   3   6  -5     4845.03     4559.30     53.14 o
   4   6  -5      314.96      321.60      5.53 o
   5   6  -5     1550.33     1545.18     17.60 o
   6   6  -5      109.25      119.63      4.49 o
   7   6  -5     2082.38     1966.85     26.04 o
   8   6  -5      165.43      161.59      5.20 o
   9   6  -5     1552.27     1573.63     28.19 o
  10   6  -5      180.57      202.52      8.82 o
  11   6  -5     1271.30     1279.70     30.81 o
  -8   7  -5      144.13      137.56     15.46 o
  -7   7  -5       37.68       46.86      9.87 o
  -6   7  -5      947.21      895.58     26.98 o
  -5   7  -5      371.46      405.44     10.77 o
  -4   7  -5      709.55      726.64     13.59 o
  -3   7  -5      479.07      523.52     10.84 o
  -2   7  -5      121.82       92.28      4.03 o
  -1   7  -5      160.63      163.43      4.84 o
   0   7  -5     4874.54     4738.71     62.13 o
   1   7  -5      822.83      869.10     12.91 o
   2   7  -5      749.88      735.07     12.49 o
   3   7  -5      902.32      865.41     11.96 o
   4   7  -5     2265.25     2254.82     28.81 o
   5   7  -5     1201.16     1193.62     15.15 o
   6   7  -5     4052.57     3929.40     52.64 o
   7   7  -5     1456.28     1425.27     21.89 o
   8   7  -5      561.61      575.12     12.26 o
   9   7  -5      167.90      171.32      5.12 o
  10   7  -5     1091.24     1070.29     23.89 o
  11   7  -5       90.62       87.35      7.74 o
  -8   8  -5       85.58       93.44     13.09 o
  -7   8  -5     2883.62     2870.59    108.72 o
  -6   8  -5      209.73      223.97     13.55 o
  -5   8  -5     3591.39     3562.67     60.82 o
  -4   8  -5        9.77       12.62      2.34 o
  -3   8  -5     2345.94     2364.69     34.64 o
  -2   8  -5     1533.33     1520.77     21.21 o
  -1   8  -5     1097.93     1135.02     16.70 o
   0   8  -5      118.66      160.66      4.89 o
   1   8  -5     2935.45     2872.93     37.21 o
   2   8  -5      113.73      105.18      3.66 o
   3   8  -5     5437.88     5443.97     60.62 o
   4   8  -5      614.34      582.14      9.85 o
   5   8  -5     1630.07     1628.69     22.63 o
   6   8  -5      920.40      921.09     15.93 o
   7   8  -5      133.65      146.28      5.12 o
   8   8  -5     1159.54     1130.72     21.48 o
   9   8  -5     1348.16     1301.92     24.05 o
  10   8  -5      173.13      176.95      9.85 o
  11   8  -5      886.21      871.87     24.32 o
  -7   9  -5      348.78      366.95     24.48 o
  -6   9  -5     1257.04     1314.30     41.83 o
  -5   9  -5      644.65      654.68     17.33 o
  -4   9  -5     5315.44     5413.59     79.40 o
  -3   9  -5      340.95      334.66      9.05 o
  -2   9  -5     6038.83     6092.20     75.46 o
  -1   9  -5      265.20      314.45      7.13 o
   0   9  -5     6784.76     6790.13     84.49 o
   1   9  -5      816.55      788.91     12.42 o
   2   9  -5     1342.35     1389.44     19.84 o
   3   9  -5       32.37       25.29      2.21 o
   4   9  -5      422.15      413.05      7.30 o
   5   9  -5      179.44      176.05      7.60 o
   6   9  -5     2302.26     2324.81     35.47 o
   7   9  -5       57.39       55.83      3.76 o
   8   9  -5     2048.96     2014.40     34.52 o
   9   9  -5      100.51       85.21      5.36 o
  10   9  -5      432.71      458.79     16.11 o
  -7  10  -5     4073.58     4021.61    146.66 o
  -6  10  -5      185.72      180.53     17.36 o
  -5  10  -5     5059.21     5083.39    108.27 o
  -4  10  -5       22.97       27.75      3.91 o
  -3  10  -5     3345.78     3473.01     56.65 o
  -2  10  -5      479.76      508.82     11.07 o
  -1  10  -5      784.26      771.59     13.21 o
   0  10  -5      473.39      501.48     10.08 o
   1  10  -5     2614.07     2586.47     32.72 o
   2  10  -5      755.41      773.07     12.58 o
   3  10  -5     7679.27     7482.94     82.83 o
   4  10  -5      329.06      313.96      7.35 o
   5  10  -5     1558.17     1532.22     25.66 o
   6  10  -5      446.44      453.53     10.78 o
   7  10  -5     1083.64     1036.59     20.89 o
   8  10  -5      414.01      416.61     11.79 o
   9  10  -5      743.73      722.65     17.79 o
  10  10  -5      251.58      264.84     13.60 o
  -6  11  -5      218.29      215.63     19.35 o
  -5  11  -5      245.26      272.92     15.29 o
  -4  11  -5      313.16      301.10     10.83 o
  -3  11  -5      256.71      256.73      9.87 o
  -2  11  -5     2536.34     2548.83     44.05 o
  -1  11  -5      608.54      586.97     12.62 o
   0  11  -5     3146.15     3023.99     41.04 o
   1  11  -5      136.28      122.61      4.96 o
   2  11  -5     1944.42     1865.04     25.76 o
   3  11  -5     1121.51     1046.51     18.31 o
   4  11  -5     1748.93     1725.37     26.28 o
   5  11  -5     1208.23     1170.98     21.17 o
   6  11  -5     1368.70     1367.63     25.71 o
   7  11  -5      635.06      602.23     14.87 o
   8  11  -5     1942.66     1941.67     34.56 o
   9  11  -5      411.73      425.42     13.30 o
  -5  12  -5      264.59      242.64     14.41 o
  -4  12  -5        7.36       14.71      5.53 o
  -3  12  -5      255.16      246.11     13.80 o
  -2  12  -5       58.52       46.71      5.15 o
  -1  12  -5      788.44      737.55     19.78 o
   0  12  -5      168.00      165.55      7.54 o
   1  12  -5      764.25      737.91     16.32 o
   2  12  -5      224.07      249.02      8.68 o
   3  12  -5     1281.49     1244.55     28.38 o
   4  12  -5       23.40       19.10      3.46 o
   5  12  -5     4411.41     4244.31     66.31 o
   6  12  -5      122.39      110.95      6.10 o
   7  12  -5     1201.54     1216.83     26.40 o
   8  12  -5      104.88       99.94      9.60 o
   9  12  -5      768.10      733.02     19.00 o
  -5  13  -5      100.50      114.61     11.29 o
  -4  13  -5      375.70      358.19     18.31 o
  -3  13  -5       26.95       27.61      5.17 o
  -2  13  -5      780.57      791.48     23.20 o
  -1  13  -5      193.26      203.05     10.45 o
   0  13  -5     1057.26     1028.77     24.05 o
   1  13  -5      233.15      258.58     10.46 o
   2  13  -5     2455.81     2391.83     45.46 o
   3  13  -5      168.82      172.07      8.15 o
   4  13  -5      987.72     1024.21     21.21 o
   5  13  -5       83.24       93.10      5.99 o
   6  13  -5      774.50      796.53     18.29 o
   7  13  -5      162.60      162.04      8.65 o
   8  13  -5      708.84      730.79     19.38 o
  -5  14  -5     1384.38     1378.70     64.89 o
  -4  14  -5      294.56      304.28     17.29 o
  -3  14  -5     1634.94     1612.83     39.96 o
  -2  14  -5      453.98      448.19     16.86 o
  -1  14  -5     1712.97     1623.43     40.35 o
   0  14  -5      168.80      160.70      9.77 o
   1  14  -5     1047.59     1073.80     28.90 o
   2  14  -5      689.90      647.96     20.49 o
   3  14  -5      768.89      770.06     22.76 o
   4  14  -5     1004.42     1001.40     22.79 o
   5  14  -5      592.03      593.42     15.15 o
   6  14  -5      799.09      803.27     20.66 o
   7  14  -5      842.66      838.69     21.40 o
  -5  15  -5      199.12      223.32     22.58 o
  -4  15  -5     2732.41     2653.63    113.08 o
  -3  15  -5      177.59      160.35     12.88 o
  -2  15  -5      996.86     1072.29     30.53 o
  -1  15  -5       67.47       85.99      8.32 o
   0  15  -5      810.21      865.96     31.29 o
   1  15  -5      181.42      159.48     10.26 o
   2  15  -5     1615.32     1680.40     43.76 o
   3  15  -5      234.62      230.60     11.60 o
   4  15  -5     1527.61     1585.24     37.44 o
   5  15  -5       16.91       15.75      9.50 o
   6  15  -5      761.21      803.99     21.04 o
  -4  16  -5      147.80      126.93     18.31 o
  -3  16  -5     1617.57     1702.58     77.03 o
  -2  16  -5      275.94      292.27     14.61 o
  -1  16  -5     2251.67     2200.44     63.32 o
   0  16  -5      216.87      229.50     17.93 o
   1  16  -5     1579.14     1566.02     48.50 o
   2  16  -5      158.65      161.25     10.80 o
   3  16  -5      283.48      296.76     13.58 o
   4  16  -5       39.84       42.67      4.79 o
  -1  17  -5      148.56      167.77     14.09 o
   0  17  -5      583.55      633.36     26.82 o
   1  17  -5      283.09      279.43     17.29 o
   2  17  -5      995.64     1085.62     36.81 o
 -12   0  -4     1094.55     1118.01     66.60 o
 -10   0  -4       11.70       15.27     10.91 o
  -8   0  -4      106.90      110.05     15.27 o
  -6   0  -4     3278.77     3179.68     82.85 o
  -4   0  -4     6846.70     6977.75    153.01 o
  -2   0  -4     7167.49     7229.33    123.68 o
   0   0  -4       58.56       72.49      2.44 o
   2   0  -4     2956.48     2939.41     41.04 o
   4   0  -4     7068.33     7067.56    103.50 o
   6   0  -4     2818.95     2820.42     50.97 o
   8   0  -4     5300.99     5562.08    239.11 o
  10   0  -4     1446.61     1485.62     57.96 o
  12   0  -4     3070.34     3100.45    109.48 o
 -12   1  -4       21.74       16.89     10.13 o
 -11   1  -4      433.33      444.75     47.43 o
 -10   1  -4      689.07      605.71     30.38 o
  -9   1  -4     2839.73     2690.54     85.39 o
  -8   1  -4     1152.63     1141.43     41.22 o
  -7   1  -4     4322.87     4234.93     97.02 o
  -6   1  -4       55.59       74.39      4.58 o
  -5   1  -4     2039.21     2003.34     41.28 o
  -4   1  -4      291.47      309.56      8.57 o
  -3   1  -4     4415.13     4337.91     55.07 o
  -2   1  -4     2228.44     2202.51     27.94 o
  -1   1  -4     8642.25     8794.37    105.08 o
   0   1  -4     4981.24     5347.15     63.26 o
   1   1  -4    18669.45    18944.68    178.73 o
   2   1  -4     5319.76     5461.89     51.76 o
   3   1  -4     8191.59     8798.49     81.83 o
   4   1  -4      302.66      298.15      4.18 o
   5   1  -4     3960.16     4020.07     43.05 o
   6   1  -4      220.67      225.50      4.26 o
   7   1  -4     3770.95     3813.47     53.91 o
   8   1  -4      390.78      405.06     13.87 o
   9   1  -4     2374.50     2272.47     56.51 o
  10   1  -4       34.27       44.54      6.26 o
  11   1  -4     2592.69     2666.97     65.77 o
  12   1  -4      204.47      216.24     13.34 o
 -12   2  -4      835.83      866.48     40.58 o
 -11   2  -4      149.46      132.74     15.24 o
 -10   2  -4      821.13      828.78     36.86 o
  -9   2  -4      240.05      213.06     16.16 o
  -8   2  -4     1619.44     1510.64     51.92 o
  -7   2  -4      473.83      470.49     16.76 o
  -6   2  -4     7230.25     7134.76    155.25 o
  -5   2  -4     6446.71     6458.68    141.73 o
  -4   2  -4     5923.79     5850.02     84.26 o
  -3   2  -4     3447.94     3571.25     48.62 o
  -2   2  -4     5537.14     5583.96     76.94 o
  -1   2  -4     5116.03     5024.73     64.30 o
   0   2  -4     2922.67     2965.35     37.81 o
   1   2  -4     2820.85     2933.05     33.63 o
   2   2  -4     2438.60     2383.93     25.29 o
   3   2  -4      825.91      833.73      9.12 o
   4   2  -4     4281.48     4405.26     43.63 o
   5   2  -4     4460.36     4461.83     46.98 o
   6   2  -4     1594.77     1557.60     23.42 o
   7   2  -4      322.59      340.92      7.77 o
   8   2  -4     1812.06     1761.66     43.54 o
   9   2  -4      326.89      344.03     11.61 o
  10   2  -4      312.69      324.06     22.39 o
  11   2  -4      121.40      112.81     15.32 o
  12   2  -4       63.01       63.99      8.04 o
 -11   3  -4     1911.58     1804.90     65.67 o
 -10   3  -4       26.90       20.40      6.55 o
  -9   3  -4     2810.36     2755.08     67.07 o
  -8   3  -4       22.88       22.21      4.41 o
  -7   3  -4     3203.49     3061.86     71.80 o
  -6   3  -4      585.08      616.46     13.49 o
  -5   3  -4     6121.04     5962.69     85.89 o
  -4   3  -4       66.15       56.39      2.80 o
  -3   3  -4     8898.00     8962.73    128.46 o
  -2   3  -4     2985.86     3134.50     42.08 o
  -1   3  -4    34812.97    34852.07    441.89 o
   0   3  -4      197.97      206.98      4.17 o
   1   3  -4     4192.93     4197.53     46.92 o
   2   3  -4     1318.96     1307.27     15.23 o
   3   3  -4     3089.63     3166.40     30.50 o
   4   3  -4     2868.00     2925.38     29.06 o
   5   3  -4     5259.38     5262.20     57.87 o
   6   3  -4     1432.08     1454.58     18.21 o
   7   3  -4      629.32      666.10     10.56 o
   8   3  -4     1109.54     1088.23     19.96 o
   9   3  -4      592.86      566.65     12.40 o
  10   3  -4      256.61      233.45     12.29 o
  11   3  -4      222.42      253.28     13.37 o
  12   3  -4      258.83      299.96     18.02 o
 -11   4  -4        0.46        4.97      8.63 o
 -10   4  -4     1563.24     1514.56     55.52 o
  -9   4  -4      294.36      279.22     16.83 o
  -8   4  -4     1408.42     1473.65     45.05 o
  -7   4  -4      313.16      311.63     12.99 o
  -6   4  -4     2411.30     2448.42     42.99 o
  -5   4  -4     1688.02     1644.34     25.78 o
  -4   4  -4     1035.89      932.23     16.08 o
  -3   4  -4     3375.30     3622.78     53.57 o
  -2   4  -4     1410.91     1406.52     18.21 o
  -1   4  -4      505.33      492.43      8.12 o
   0   4  -4     7209.73     7072.40     84.58 o
   1   4  -4      533.50      482.32      8.15 o
   2   4  -4     6718.46     6780.18     68.70 o
   3   4  -4     2906.93     2962.32     31.33 o
   4   4  -4     1994.15     1800.99     19.30 o
   5   4  -4      902.67      889.95     13.25 o
   6   4  -4      627.17      628.73     10.13 o
   7   4  -4      279.10      262.30      5.88 o
   8   4  -4      657.92      644.58     13.71 o
   9   4  -4      280.74      280.56      8.33 o
  10   4  -4      321.19      324.01      9.89 o
  11   4  -4      613.00      609.15     22.48 o
  12   4  -4      890.51      911.10     30.08 o
 -11   5  -4      221.56      220.65     19.32 o
 -10   5  -4       70.48       66.98     11.61 o
  -9   5  -4      906.25      918.14     34.17 o
  -8   5  -4      227.27      209.23     11.26 o
  -7   5  -4      494.12      503.29     17.53 o
  -6   5  -4      865.06      891.97     16.43 o
  -5   5  -4     1906.04     1944.41     30.35 o
  -4   5  -4      324.42      287.02      6.96 o
  -3   5  -4     6832.28     6690.00     96.16 o
  -2   5  -4     8036.83     8309.07    100.46 o
  -1   5  -4     1111.16      879.86     14.06 o
   0   5  -4     3087.02     3067.89     40.54 o
   1   5  -4     3925.72     4011.36     50.07 o
   2   5  -4      194.70      182.68      4.53 o
   3   5  -4     4382.12     4288.85     44.33 o
   4   5  -4     1275.80     1232.52     13.62 o
   5   5  -4     3668.32     3600.36     41.08 o
   6   5  -4     1299.48     1328.55     17.12 o
   7   5  -4     3930.45     3828.11     49.74 o
   8   5  -4     1488.72     1426.46     25.13 o
   9   5  -4     2115.51     2021.83     33.91 o
  10   5  -4       38.36       45.80      4.59 o
  11   5  -4      998.97     1024.12     31.94 o
  12   5  -4       17.53       13.27      5.94 o
 -11   6  -4       15.85       14.57      9.78 o
 -10   6  -4      467.30      413.53     36.14 o
  -9   6  -4      161.16      153.83     12.83 o
  -8   6  -4      655.26      629.16     32.82 o
  -7   6  -4      677.78      665.01     26.14 o
  -6   6  -4     2100.68     2119.46     44.24 o
  -5   6  -4      447.73      436.64      9.65 o
  -4   6  -4      839.72      827.26     15.55 o
  -3   6  -4      293.83      295.12      6.51 o
  -2   6  -4      144.68      183.77      4.55 o
  -1   6  -4     1426.28     1564.90     22.18 o
   0   6  -4     2317.59     2037.98     27.42 o
   1   6  -4     1042.60     1007.34     13.99 o
   2   6  -4     3723.29     3463.08     39.27 o
   3   6  -4      431.24      409.15      6.43 o
   4   6  -4     4845.97     4877.40     49.76 o
   5   6  -4      166.52      169.82      5.29 o
   6   6  -4     4776.53     4669.20     53.96 o
   7   6  -4       44.09       50.70      3.17 o
   8   6  -4     1629.60     1631.05     23.50 o
   9   6  -4      108.21      118.26      5.91 o
  10   6  -4     1969.98     2011.15     37.92 o
  11   6  -4       62.91       68.59      7.07 o
  -8   7  -4      433.10      452.23     26.47 o
  -7   7  -4      569.79      563.08     18.62 o
  -6   7  -4      192.62      183.47      8.25 o
  -5   7  -4     1223.31     1193.37     20.75 o
  -4   7  -4     1465.53     1476.42     22.71 o
  -3   7  -4     3589.44     3380.81     44.26 o
  -2   7  -4      263.70      281.97      5.80 o
  -1   7  -4     2320.05     2245.24     30.08 o
   0   7  -4      206.62      217.08      5.27 o
   1   7  -4     1872.68     1849.06     25.74 o
   2   7  -4      235.11      196.25      4.65 o
   3   7  -4     7710.90     7696.81     83.90 o
   4   7  -4      650.86      651.75      9.42 o
   5   7  -4     3033.55     3027.03     35.62 o
   6   7  -4     1006.72      944.93     15.61 o
   7   7  -4     2586.26     2521.88     38.08 o
   8   7  -4      213.78      225.30      6.14 o
   9   7  -4     1973.62     1868.99     32.72 o
  10   7  -4      281.14      279.35     12.48 o
  11   7  -4     1102.43     1109.48     28.09 o
  -7   8  -4       90.47      113.55      9.85 o
  -6   8  -4     1259.30     1250.74     35.94 o
  -5   8  -4       46.09       54.87      3.77 o
  -4   8  -4     1024.08      993.17     15.22 o
  -3   8  -4     2580.92     2598.39     32.46 o
  -2   8  -4     2595.14     2543.60     34.14 o
  -1   8  -4       33.74       29.65      2.35 o
   0   8  -4    10392.01    10375.86    126.14 o
   1   8  -4     1466.77     1295.41     17.84 o
   2   8  -4     3401.17     3428.40     42.01 o
   3   8  -4     1506.08     1508.45     18.89 o
   4   8  -4      152.77      160.23      4.56 o
   5   8  -4      558.72      533.89     10.51 o
   6   8  -4     1563.20     1553.30     23.43 o
   7   8  -4      554.90      546.34     11.96 o
   8   8  -4      633.15      620.70     13.17 o
   9   8  -4      234.78      234.33      6.05 o
  10   8  -4     1430.65     1436.47     29.89 o
  11   8  -4      404.42      419.13     15.26 o
  -7   9  -4     3737.57     3767.75    137.84 o
  -6   9  -4      652.00      637.58     25.19 o
  -5   9  -4     4324.00     4323.25     64.73 o
  -4   9  -4      954.73      905.77     17.65 o
  -3   9  -4     5227.87     5411.91     73.44 o
  -2   9  -4      461.85      458.33      8.79 o
  -1   9  -4     1710.42     1717.51     24.05 o
   0   9  -4      256.85      296.64      6.42 o
   1   9  -4     1417.29     1413.22     19.29 o
   2   9  -4      128.32      151.31      4.45 o
   3   9  -4     3498.71     3417.31     39.31 o
   4   9  -4     1177.52     1144.86     15.65 o
   5   9  -4     2999.02     2956.35     41.55 o
   6   9  -4       51.10       48.20      3.39 o
   7   9  -4      536.30      518.25     13.44 o
   8   9  -4      993.86      942.39     19.06 o
   9   9  -4      234.19      258.26      8.42 o
  10   9  -4       76.32       80.91      7.25 o
  -6  10  -4     2742.52     2745.74    102.27 o
  -5  10  -4     1551.11     1578.31     38.39 o
  -4  10  -4     2988.61     3051.71     47.19 o
  -3  10  -4      357.03      365.66      9.86 o
  -2  10  -4     5387.25     5444.71     74.25 o
  -1  10  -4      688.91      736.90     12.63 o
   0  10  -4     3966.96     4140.61     52.82 o
   1  10  -4       25.07       25.76      2.42 o
   2  10  -4     2097.33     2002.94     29.12 o
   3  10  -4      254.54      252.19      6.00 o
   4  10  -4      190.89      186.73      5.17 o
   5  10  -4     1482.31     1390.77     28.35 o
   6  10  -4     1393.22     1368.10     23.07 o
   7  10  -4       96.67       90.17      5.53 o
   8  10  -4     1411.88     1385.64     25.89 o
   9  10  -4       64.23       71.32      5.48 o
  10  10  -4      345.28      334.74     13.62 o
  -6  11  -4      296.04      317.71     21.82 o
  -5  11  -4     1959.36     1990.53     46.80 o
  -4  11  -4      173.21      181.59      8.27 o
  -3  11  -4     1283.25     1345.11     26.01 o
  -2  11  -4      907.32      961.87     18.95 o
  -1  11  -4     2314.21     2208.94     31.63 o
   0  11  -4      306.66      301.91      7.47 o
   1  11  -4     2358.41     2284.92     29.90 o
   2  11  -4     1452.64     1427.65     20.67 o
   3  11  -4     3492.54     3473.72     44.49 o
   4  11  -4      700.95      720.15     13.06 o
   5  11  -4     1845.00     1803.23     29.42 o
   6  11  -4        9.59       13.49      3.42 o
   7  11  -4      392.39      377.46     11.22 o
   8  11  -4      561.19      558.70     14.28 o
   9  11  -4      794.09      760.27     27.29 o
  -5  12  -4      374.50      367.02     17.64 o
  -4  12  -4     1454.56     1462.78     35.31 o
  -3  12  -4      177.77      180.39      9.44 o
  -2  12  -4     1233.25     1201.37     27.63 o
  -1  12  -4      261.31      269.72      9.44 o
   0  12  -4     1354.85     1369.92     23.94 o
   1  12  -4      165.42      184.15      6.80 o
   2  12  -4     2006.54     2002.42     32.22 o
   3  12  -4      320.50      321.99      9.72 o
   4  12  -4     2898.75     2895.22     55.92 o
   5  12  -4      218.49      193.98      7.77 o
   6  12  -4     2078.43     2022.31     38.21 o
   7  12  -4      183.76      185.22      8.80 o
   8  12  -4     2188.88     2154.85     40.84 o
   9  12  -4      125.98      132.86      7.82 o
  -5  13  -4      798.32      714.35     41.08 o
  -4  13  -4      262.53      264.49     15.30 o
  -3  13  -4      394.56      401.36     15.22 o
  -2  13  -4      781.75      764.37     22.48 o
  -1  13  -4     1569.98     1517.89     37.40 o
   0  13  -4      607.71      591.16     16.52 o
   1  13  -4     1414.79     1345.85     33.90 o
   2  13  -4      220.58      224.48      9.16 o
   3  13  -4     1950.67     1898.27     35.41 o
   4  13  -4      240.65      231.27      6.76 o
   5  13  -4     2327.63     2296.40     39.28 o
   6  13  -4       53.17       45.88      5.35 o
   7  13  -4     1607.96     1563.83     32.28 o
   8  13  -4      185.30      176.20     10.59 o
  -5  14  -4      673.27      698.98     40.13 o
  -4  14  -4     2107.96     2110.93     61.92 o
  -3  14  -4     1224.82     1257.69     32.46 o
  -2  14  -4     1520.82     1546.51     38.47 o
  -1  14  -4       65.58       70.87      7.06 o
   0  14  -4      823.04      845.87     29.47 o
   1  14  -4      116.90      122.55     10.83 o
   2  14  -4     2268.65     2256.21     51.02 o
   3  14  -4      432.03      440.37     13.47 o
   4  14  -4      767.41      755.42     17.71 o
   5  14  -4      487.30      510.28     15.25 o
   6  14  -4     1074.53     1046.76     24.36 o
   7  14  -4      142.47      164.66      8.99 o
  -5  15  -4      314.78      327.20     27.42 o
  -4  15  -4        7.36       -0.09      7.87 o
  -3  15  -4     2030.80     2005.16     58.45 o
  -2  15  -4      207.99      223.54     12.10 o
  -1  15  -4     2272.46     2162.42     61.46 o
   0  15  -4      263.88      263.01     15.39 o
   1  15  -4     1213.00     1256.41     33.09 o
   2  15  -4      370.83      378.70     15.06 o
   3  15  -4       85.49       87.28      7.27 o
   4  15  -4       17.38       22.29      7.06 o
   5  15  -4      297.31      318.78     12.21 o
   6  15  -4       79.20       75.03      9.60 o
  -4  16  -4     1105.36     1070.01     56.73 o
  -3  16  -4      803.02      848.21     46.86 o
  -2  16  -4      500.96      524.43     23.94 o
  -1  16  -4       30.30       21.42      7.19 o
   0  16  -4      878.10      855.70     31.39 o
   1  16  -4       56.33       61.47      8.93 o
   2  16  -4     1132.58     1185.91     31.89 o
   3  16  -4       38.12       38.46      5.99 o
   4  16  -4     1104.24     1116.09     38.98 o
   5  16  -4      165.73      151.23     10.39 o
  -2  17  -4      475.59      493.97     33.87 o
  -1  17  -4     1160.55     1234.89     41.65 o
   0  17  -4      607.39      689.11     28.38 o
   1  17  -4      574.73      581.20     24.82 o
   2  17  -4      146.86      154.93     10.48 o
 -11   0  -3      575.97      527.84     40.41 o
  -9   0  -3     1453.66     1420.83     73.62 o
  -7   0  -3     3157.21     3204.94    124.42 o
  -5   0  -3     2095.11     2097.26     60.59 o
  -3   0  -3     6331.36     6544.96    195.17 o
  -1   0  -3     2469.56     2581.64     30.64 o
   1   0  -3    92838.43    93341.21   1722.74 o
   3   0  -3     7352.52     7634.89    103.70 o
   5   0  -3     4227.83     4344.96     89.56 o
   7   0  -3    10100.19    10003.23    528.48 o
   9   0  -3     1626.20     1570.91     56.35 o
  11   0  -3     5858.33     5853.97    189.83 o
 -12   1  -3      847.43      793.44     39.17 o
 -11   1  -3      456.70      391.78     40.37 o
 -10   1  -3      311.60      314.36     21.23 o
  -9   1  -3      905.39      892.19     37.21 o
  -8   1  -3      582.03      561.29     34.01 o
  -7   1  -3      502.47      528.15     13.68 o
  -6   1  -3     4697.24     4642.74     87.52 o
  -5   1  -3     2875.45     3034.93     59.89 o
  -4   1  -3     4369.37     4144.28    109.70 o
  -3   1  -3      295.47      346.36      6.78 o
  -2   1  -3    15295.75    15154.13    224.91 o
  -1   1  -3       19.28       14.17      0.70 o
   0   1  -3     1893.89     1921.11     19.26 o
   1   1  -3      102.74      102.09      2.08 o
   2   1  -3     1127.90     1173.18     10.87 o
   3   1  -3      537.95      573.71      6.79 o
   4   1  -3    15703.60    15781.20    160.14 o
   5   1  -3      700.32      742.94     13.07 o
   6   1  -3     4822.67     4832.58     57.92 o
   7   1  -3       87.70       96.03      3.53 o
   8   1  -3     5177.91     5265.48     96.58 o
   9   1  -3      865.74      826.23     24.87 o
  10   1  -3      859.24      899.61     38.94 o
  11   1  -3       22.32       21.14      5.83 o
  12   1  -3      423.79      438.23     18.28 o
 -12   2  -3       36.41       32.96     10.97 o
 -11   2  -3      757.37      794.25     37.13 o
 -10   2  -3      398.14      353.86     22.24 o
  -9   2  -3     2929.86     2691.16     85.89 o
  -8   2  -3       81.78       99.74      8.00 o
  -7   2  -3     3361.13     3279.39     76.67 o
  -6   2  -3     1445.52     1503.66     37.44 o
  -5   2  -3    10256.63    10440.33    187.65 o
  -4   2  -3     1049.02     1040.92     18.07 o
  -3   2  -3     3482.53     3406.55     48.24 o
  -2   2  -3      472.05      482.41      8.24 o
  -1   2  -3    19102.01    19283.87    226.11 o
   0   2  -3     2203.59     2235.46     23.08 o
   1   2  -3    16561.37    16855.69    166.85 o
   2   2  -3     2462.34     2531.06     25.99 o
   3   2  -3      824.25      808.57      8.71 o
   4   2  -3       16.79       29.38      1.53 o
   5   2  -3     1389.16     1422.19     16.91 o
   6   2  -3      662.32      749.37     10.71 o
   7   2  -3     1383.92     1365.15     21.13 o
   8   2  -3      195.12      201.04      5.80 o
   9   2  -3     1098.24     1061.15     30.19 o
  10   2  -3      147.55      154.46      9.63 o
  11   2  -3      618.34      645.83     21.92 o
  12   2  -3      319.22      313.11     15.16 o
 -12   3  -3     1786.58     1684.50     65.59 o
 -11   3  -3       28.61       40.16     10.76 o
 -10   3  -3     1754.47     1694.06     46.58 o
  -9   3  -3       91.88       71.03      7.73 o
  -8   3  -3     1378.72     1327.19     43.53 o
  -7   3  -3     2269.62     2236.95     46.01 o
  -6   3  -3     1666.71     1668.39     30.25 o
  -5   3  -3      186.59      198.39      5.15 o
  -4   3  -3     6713.96     6692.79     94.67 o
  -3   3  -3      281.76      276.62      6.00 o
  -2   3  -3    10166.10    10555.12    136.19 o
  -1   3  -3      578.55      566.38      8.76 o
   0   3  -3     1087.32     1041.52     12.25 o
   1   3  -3     1816.54     1921.25     24.47 o
   2   3  -3     3195.66     3262.03     37.96 o
   3   3  -3      802.51      873.16      8.90 o
   4   3  -3     1905.89     1841.25     23.07 o
   5   3  -3      435.95      406.13      6.28 o
   6   3  -3       60.90       63.00      2.22 o
   7   3  -3       28.64       24.68      2.09 o
   8   3  -3      189.63      207.84      7.08 o
   9   3  -3       59.68       69.97      4.10 o
  10   3  -3      168.42      167.00     10.11 o
  11   3  -3      272.46      271.35     13.53 o
  12   3  -3      223.48      237.43     30.59 o
 -12   4  -3       18.75       19.77     10.59 o
 -11   4  -3      802.84      825.06     39.07 o
 -10   4  -3     1711.76     1713.19     83.72 o
  -9   4  -3     1358.58     1330.01     44.17 o
  -8   4  -3      384.79      378.64     15.02 o
  -7   4  -3     2437.24     2376.49     48.39 o
  -6   4  -3     2729.37     2609.49     39.85 o
  -5   4  -3     2649.62     2555.40     37.92 o
  -4   4  -3     2166.65     2232.15     34.48 o
  -3   4  -3     3716.25     3593.41     53.37 o
  -2   4  -3      488.27      470.37      7.23 o
  -1   4  -3     2795.92     2648.17     35.35 o
   0   4  -3     3790.15     3793.47     46.08 o
   1   4  -3     1729.35     1794.46     22.01 o
   2   4  -3      408.65      472.49      6.47 o
   3   4  -3     4322.31     4568.53     42.68 o
   4   4  -3      985.38      952.80     12.45 o
   5   4  -3     5198.24     5287.12     62.75 o
   6   4  -3      392.09      416.46      6.65 o
   7   4  -3     1603.56     1653.55     23.20 o
   8   4  -3      169.14      178.70      6.16 o
   9   4  -3      718.48      712.46     14.38 o
  10   4  -3      377.62      373.48     12.80 o
  11   4  -3      239.33      238.08     12.79 o
  12   4  -3      139.81      162.35     11.18 o
 -11   5  -3       41.92       28.34     10.17 o
 -10   5  -3     1340.66     1322.45     72.00 o
  -9   5  -3       47.05       68.99      9.00 o
  -8   5  -3     1162.19     1227.00     49.15 o
  -7   5  -3     1566.42     1592.05     34.97 o
  -6   5  -3      420.05      455.83      8.99 o
  -5   5  -3     1608.45     1571.81     27.32 o
  -4   5  -3     3449.17     3422.94     51.22 o
  -3   5  -3     1155.15     1249.78     20.67 o
  -2   5  -3      371.42      357.55     11.41 o
  -1   5  -3     3773.22     4029.69     52.72 o
   0   5  -3    13915.97    13914.52    178.89 o
   1   5  -3      322.15      337.21      6.61 o
   2   5  -3     7898.29     7691.86     75.69 o
   3   5  -3     1895.88     1862.64     20.52 o
   4   5  -3     2839.94     2704.12     31.83 o
   5   5  -3      104.13      131.42      4.02 o
   6   5  -3     2493.85     2364.60     29.92 o
   7   5  -3       78.29       78.49      3.03 o
   8   5  -3     3076.43     3069.02     48.59 o
   9   5  -3       67.25       68.27      4.33 o
  10   5  -3     2297.43     2287.25     51.94 o
  11   5  -3       30.56       30.63      5.19 o
  12   5  -3     1529.21     1565.76     44.10 o
 -11   6  -3       57.66       50.09     16.98 o
 -10   6  -3       43.42       47.72     15.94 o
  -9   6  -3       85.21       88.61     17.17 o
  -8   6  -3      459.89      459.47     18.51 o
  -7   6  -3     3270.01     3211.81     63.84 o
  -6   6  -3       27.79       36.30      3.25 o
  -5   6  -3     1078.91     1078.90     18.99 o
  -4   6  -3      298.42      284.30      6.55 o
  -3   6  -3     8798.38     8566.23    105.37 o
  -2   6  -3     1555.72     1601.37     20.33 o
  -1   6  -3     5782.52     5609.19     67.92 o
   0   6  -3      189.13      162.21      3.97 o
   1   6  -3      694.34      603.02     10.06 o
   2   6  -3      152.42      143.82      3.37 o
   3   6  -3     8338.18     8303.55     79.83 o
   4   6  -3      368.83      351.81      6.30 o
   5   6  -3     7821.75     7544.55     83.88 o
   6   6  -3      545.60      571.64     10.30 o
   7   6  -3     7624.84     7351.05     93.00 o
   8   6  -3      882.90      832.33     17.02 o
   9   6  -3     3843.28     3754.56     58.52 o
  10   6  -3        7.40       12.30      3.55 o
  11   6  -3      944.91      945.65     24.55 o
  -8   7  -3     1570.47     1512.56     62.80 o
  -7   7  -3      180.50      187.31      9.86 o
  -6   7  -3     3221.58     3238.05     55.68 o
  -5   7  -3      896.90      892.35     15.18 o
  -4   7  -3      538.77      533.84     10.30 o
  -3   7  -3     3958.67     3928.56     46.96 o
  -2   7  -3     1056.98      973.61     14.18 o
  -1   7  -3     4761.86     4956.52     61.06 o
   0   7  -3     2350.05     1997.54     24.89 o
   1   7  -3     2102.18     2041.77     26.61 o
   2   7  -3    12988.71    12681.45    143.89 o
   3   7  -3      212.53      199.28      4.17 o
   4   7  -3     2365.42     2230.84     27.32 o
   5   7  -3      428.86      440.46      7.91 o
   6   7  -3     3650.66     3483.37     46.12 o
   7   7  -3      279.24      295.05      7.06 o
   8   7  -3     2842.06     2816.43     38.15 o
   9   7  -3      498.29      500.37     12.53 o
  10   7  -3     1920.18     1927.79     36.59 o
  11   7  -3       82.38       70.67      6.90 o
  -7   8  -3      878.88      899.15     30.37 o
  -6   8  -3     2905.74     2888.98     56.45 o
  -5   8  -3     1974.45     1991.90     32.58 o
  -4   8  -3     1089.92     1150.39     17.28 o
  -3   8  -3     3972.37     3914.73     47.69 o
  -2   8  -3      416.74      433.10      7.79 o
  -1   8  -3     8835.21     9020.21    103.59 o
   0   8  -3      570.65      649.43      9.63 o
   1   8  -3      325.39      322.96      6.50 o
   2   8  -3     1510.30     1491.65     19.77 o
   3   8  -3     3421.75     3305.97     39.50 o
   4   8  -3     1242.75     1253.15     15.75 o
   5   8  -3     3419.90     3474.71     40.47 o
   6   8  -3       43.26       49.11      3.64 o
   7   8  -3      857.15      875.34     16.59 o
   8   8  -3      272.88      244.20      7.32 o
   9   8  -3      711.88      716.62     16.33 o
  10   8  -3       51.88       45.86      5.10 o
  11   8  -3      454.79      452.27     15.75 o
  -7   9  -3      343.54      336.87     20.97 o
  -6   9  -3     2800.91     2826.79     63.92 o
  -5   9  -3      148.72      146.44      6.02 o
  -4   9  -3     4948.41     5067.63     68.99 o
  -3   9  -3      456.56      450.20      8.49 o
  -2   9  -3     1617.39     1650.32     22.18 o
  -1   9  -3     1110.63     1196.91     16.72 o
   0   9  -3     2893.12     2944.19     34.35 o
   1   9  -3      892.11      871.37     13.72 o
   2   9  -3     2646.54     2609.55     33.35 o
   3   9  -3      346.14      338.75      6.62 o
   4   9  -3      320.79      325.42      6.84 o
   5   9  -3      253.32      250.60      6.74 o
   6   9  -3      571.89      576.44     12.10 o
   7   9  -3      166.30      155.96      6.18 o
   8   9  -3      393.73      390.37     10.57 o
   9   9  -3      108.04      115.00      5.55 o
  10   9  -3      235.57      234.65      9.89 o
  -6  10  -3      869.98      887.81     29.38 o
  -5  10  -3     1791.22     1732.50     31.94 o
  -4  10  -3      603.66      594.08     14.19 o
  -3  10  -3     3981.69     4046.05     56.89 o
  -2  10  -3       14.69       23.98      2.45 o
  -1  10  -3     2601.95     2598.11     34.86 o
   0  10  -3       48.49       62.43      3.01 o
   1  10  -3     1448.10     1479.12     21.44 o
   2  10  -3     1411.83     1414.99     20.91 o
   3  10  -3     1148.47     1137.55     16.29 o
   4  10  -3      232.29      239.36      5.76 o
   5  10  -3      883.43      876.04     16.71 o
   6  10  -3       19.09       19.87      3.31 o
   7  10  -3      762.26      716.94     15.82 o
   8  10  -3       21.71       21.01      3.66 o
   9  10  -3      373.67      352.10     10.83 o
  10  10  -3      116.03      132.30      8.81 o
  -6  11  -3     1391.78     1462.26     43.55 o
  -5  11  -3      825.80      835.13     23.90 o
  -4  11  -3     1007.66     1022.37     22.95 o
  -3  11  -3     1033.47     1042.80     19.10 o
  -2  11  -3     1600.87     1574.35     25.68 o
  -1  11  -3      661.14      675.78     12.17 o
   0  11  -3     2535.81     2642.04     35.67 o
   1  11  -3       80.84       95.14      5.07 o
   2  11  -3     2433.19     2448.62     36.59 o
   3  11  -3       28.43       25.94      2.48 o
   4  11  -3     2141.01     2151.82     38.28 o
   5  11  -3      941.20      874.42     16.70 o
   6  11  -3     1616.31     1623.11     29.30 o
   7  11  -3      334.50      315.89     10.02 o
   8  11  -3     1503.65     1453.78     27.25 o
   9  11  -3      204.80      225.62      9.11 o
  -6  12  -3      786.38      800.49     42.22 o
  -5  12  -3      900.13      888.99     29.72 o
  -4  12  -3      374.17      396.78     14.44 o
  -3  12  -3      310.85      305.29     11.95 o
  -2  12  -3      181.83      202.39      8.95 o
  -1  12  -3     3011.34     2992.63     50.22 o
   0  12  -3      718.11      702.04     13.13 o
   1  12  -3     3997.54     3994.65     59.42 o
   2  12  -3     1280.88     1362.17     22.20 o
   3  12  -3     2248.29     2246.67     33.28 o
   4  12  -3      637.49      624.30     16.76 o
   5  12  -3     3255.46     3170.91     55.03 o
   6  12  -3       96.87       97.26      6.01 o
   7  12  -3     1617.03     1618.28     44.33 o
   8  12  -3      273.37      263.25      9.70 o
   9  12  -3     1756.38     1784.46     34.94 o
  -5  13  -3      509.53      510.77     31.88 o
  -4  13  -3     1177.53     1161.61     30.16 o
  -3  13  -3      611.85      579.78     18.64 o
  -2  13  -3     3145.77     3102.66     66.52 o
  -1  13  -3      164.90      182.08     11.52 o
   0  13  -3      669.89      690.19     20.62 o
   1  13  -3      237.57      230.99     11.91 o
   2  13  -3     1918.82     1900.73     33.92 o
   3  13  -3      964.49      971.10     19.95 o
   4  13  -3     1664.69     1632.54     38.56 o
   5  13  -3      425.03      410.25     12.98 o
   6  13  -3     1338.42     1310.30     27.95 o
   7  13  -3      203.06      208.62      9.49 o
   8  13  -3     1638.20     1664.71     37.08 o
  -5  14  -3     1514.86     1458.96     67.64 o
  -4  14  -3      185.37      178.44     12.73 o
  -3  14  -3     1227.14     1223.29     31.70 o
  -2  14  -3      474.81      499.60     17.45 o
  -1  14  -3      717.11      693.69     43.02 o
   0  14  -3     1048.34     1013.64     27.68 o
   1  14  -3     2093.82     2098.61     48.07 o
   2  14  -3      544.03      512.93     14.78 o
   3  14  -3      432.96      405.33     14.65 o
   4  14  -3       73.98       56.33      6.61 o
   5  14  -3      486.87      514.62     15.21 o
   6  14  -3       12.08       13.07      4.14 o
   7  14  -3      818.69      828.91     28.05 o
  -5  15  -3      313.60      297.98     25.99 o
  -4  15  -3     1071.04      978.84     51.89 o
  -3  15  -3      211.90      217.17     14.68 o
  -2  15  -3     1284.86     1337.38     42.11 o
  -1  15  -3       53.55       51.67      8.15 o
   0  15  -3      568.04      607.88     24.38 o
   1  15  -3      150.28      144.17      9.63 o
   2  15  -3      466.42      475.64     17.06 o
   3  15  -3      100.19      117.20      8.42 o
   4  15  -3     1447.66     1423.52     36.43 o
   5  15  -3      140.37      130.98      8.07 o
   6  15  -3      122.49      117.17      7.95 o
  -4  16  -3      384.49      351.58     29.03 o
  -3  16  -3      487.04      508.68     33.68 o
  -2  16  -3      160.63      147.05     12.70 o
  -1  16  -3      654.72      627.33     40.22 o
   0  16  -3      177.06      165.26     13.05 o
   1  16  -3     1011.78     1067.53     41.70 o
   2  16  -3      605.41      638.30     20.88 o
   3  16  -3      687.27      699.69     20.99 o
   4  16  -3       79.43       71.37     13.14 o
   5  16  -3      199.97      213.17     11.87 o
  -2  17  -3     1508.01     1575.08     64.89 o
  -1  17  -3      282.54      337.13     19.10 o
   0  17  -3      747.37      795.18     30.21 o
   1  17  -3      281.85      286.70     16.73 o
   2  17  -3      668.74      690.61     22.33 o
   3  17  -3      115.23      121.66      9.62 o
 -12   0  -2      141.15      128.92     22.77 o
 -10   0  -2      509.48      495.02     37.95 o
  -8   0  -2      912.48      967.75     62.80 o
  -6   0  -2     2509.38     2547.50     75.54 o
  -4   0  -2     6773.08     6943.58    328.62 o
  -2   0  -2    17187.06    17346.66    648.70 o
   0   0  -2    16270.65    15542.55    453.31 o
   2   0  -2     9095.54     9470.26    121.98 o
   4   0  -2    14567.63    14066.22    276.81 o
   6   0  -2     8559.57     8418.75    187.09 o
   8   0  -2     2867.60     2707.15     81.21 o
  10   0  -2     1979.57     1963.18     70.01 o
  12   0  -2     1733.49     1835.49     68.30 o
 -12   1  -2      204.23      213.20     19.59 o
 -11   1  -2      638.91      619.40     32.93 o
 -10   1  -2      183.60      194.67     16.84 o
  -9   1  -2     1804.01     1645.09     56.95 o
  -8   1  -2      539.97      540.95     18.64 o
  -7   1  -2     1433.18     1458.74     26.22 o
  -6   1  -2      236.21      243.85      7.66 o
  -5   1  -2     2460.84     2434.46     58.22 o
  -4   1  -2     1730.37     1695.69     39.16 o
  -3   1  -2     9048.88     9422.81    164.73 o
  -2   1  -2     1685.24     1808.11     24.79 o
  -1   1  -2     1577.32     1588.08     15.71 o
   0   1  -2     1703.31     1689.10     17.26 o
   1   1  -2     7184.50     7672.67     72.25 o
   2   1  -2      706.84      740.76      7.81 o
   3   1  -2     6993.88     7153.16     75.03 o
   4   1  -2     3826.80     4062.46     47.38 o
   5   1  -2     1466.58     1460.45     18.96 o
   6   1  -2      433.61      418.78      7.53 o
   7   1  -2     5353.07     5534.82     99.55 o
   8   1  -2      166.31      149.39      7.22 o
   9   1  -2     2150.24     2130.93     52.83 o
  10   1  -2      441.85      412.69     18.50 o
  11   1  -2     2472.90     2518.03     61.27 o
  12   1  -2      397.44      431.68     17.62 o
 -12   2  -2     1038.89     1001.61     45.00 o
 -11   2  -2      184.84      185.04     17.36 o
 -10   2  -2     1414.52     1414.17     53.46 o
  -9   2  -2      802.23      811.44     35.23 o
  -8   2  -2     2437.62     2315.65    102.69 o
  -7   2  -2     1588.72     1649.64     42.15 o
  -6   2  -2     5185.20     5311.57    117.72 o
  -5   2  -2      339.74      364.85      9.27 o
  -4   2  -2      880.09      800.50     15.67 o
  -3   2  -2     2908.84     2881.12     41.50 o
  -2   2  -2     2822.04     2770.86     41.96 o
  -1   2  -2    41242.82    39621.04    394.34 o
   0   2  -2       34.15       48.77      1.98 o
   1   2  -2     2406.52     2497.35     27.20 o
   2   2  -2      477.11      505.45      5.40 o
   3   2  -2     1531.14     1525.70     18.95 o
   4   2  -2     7459.27     7591.58     77.04 o
   5   2  -2      241.05      290.54      5.72 o
   6   2  -2     2443.58     2487.64     31.68 o
   7   2  -2      310.95      266.36      5.90 o
   8   2  -2     2527.05     2538.65     42.07 o
   9   2  -2      126.93      139.85      8.38 o
  10   2  -2      293.07      339.60     13.81 o
  11   2  -2       26.20       22.38      6.31 o
  12   2  -2       80.80       87.79     10.72 o
 -12   3  -2       18.60       25.43     10.70 o
 -11   3  -2      666.26      652.07     32.96 o
 -10   3  -2      883.08      848.22     28.06 o
  -9   3  -2      884.08      886.67     31.59 o
  -8   3  -2      258.45      244.35     14.75 o
  -7   3  -2     2436.55     2490.53     43.20 o
  -6   3  -2     2253.15     2247.70     39.19 o
  -5   3  -2     2413.81     2310.19     35.75 o
  -4   3  -2     2995.50     3159.97     46.32 o
  -3   3  -2     1827.08     1881.50     28.49 o
  -2   3  -2     4915.05     5322.85     69.20 o
  -1   3  -2      167.94      163.26      4.36 o
   0   3  -2    19461.03    19857.92    220.03 o
   1   3  -2    13682.92    14329.50    141.14 o
   2   3  -2      241.88      244.90      3.77 o
   3   3  -2     2141.71     2177.71     24.16 o
   4   3  -2      642.41      694.05      8.46 o
   5   3  -2      810.24      868.03     10.58 o
   6   3  -2      170.06      194.71      4.55 o
   7   3  -2      146.06      153.54      4.10 o
   8   3  -2     1194.95     1185.19     22.28 o
   9   3  -2      343.50      321.30     14.89 o
  10   3  -2      318.09      319.12     13.63 o
  11   3  -2      212.30      210.82     11.56 o
  12   3  -2      124.77      140.29     10.12 o
 -12   4  -2     1385.16     1393.72     56.65 o
 -11   4  -2       15.41        6.82      8.35 o
 -10   4  -2     1499.67     1405.27     75.13 o
  -9   4  -2      217.59      205.94     11.09 o
  -8   4  -2     1282.66     1271.13     35.40 o
  -7   4  -2      525.47      470.14     13.84 o
  -6   4  -2      188.43      184.35      4.82 o
  -5   4  -2     2079.15     2019.56     28.70 o
  -4   4  -2     5623.10     5665.21     79.84 o
  -3   4  -2     3740.45     3727.47     58.85 o
  -2   4  -2     6172.23     6228.00     76.30 o
  -1   4  -2     4255.56     4698.65     55.56 o
   0   4  -2    18301.41    18269.69    192.00 o
   1   4  -2      672.83      604.13      7.71 o
   2   4  -2     7207.22     7564.93     74.06 o
   3   4  -2     1759.22     1786.10     19.36 o
   4   4  -2     1638.91     1578.60     21.69 o
   5   4  -2      437.23      457.01      6.88 o
   6   4  -2     1032.79     1020.25     12.91 o
   7   4  -2      464.16      487.55      9.13 o
   8   4  -2      684.17      676.93     11.72 o
   9   4  -2      220.75      228.08      7.25 o
  10   4  -2      793.83      782.15     20.12 o
  11   4  -2      709.45      695.02     34.15 o
  12   4  -2      217.05      221.60     12.48 o
 -11   5  -2      739.04      713.69     50.00 o
 -10   5  -2      210.66      226.64     26.18 o
  -9   5  -2     1151.98     1105.25     38.34 o
  -8   5  -2      615.50      636.16     20.56 o
  -7   5  -2     4267.68     4263.85     82.63 o
  -6   5  -2      987.28      985.83     15.89 o
  -5   5  -2     7963.10     8089.84    106.94 o
  -4   5  -2     2166.18     2237.09     34.57 o
  -3   5  -2     4590.99     4647.03     63.95 o
  -2   5  -2     1810.46     1874.17     23.17 o
  -1   5  -2    11224.96    11134.11    135.67 o
   0   5  -2    19667.61    20247.94    224.86 o
   1   5  -2     6479.79     6509.86     71.76 o
   2   5  -2       73.90       57.16      1.84 o
   3   5  -2     4912.50     4681.03     48.27 o
   4   5  -2      235.57      226.78      4.78 o
   5   5  -2     7073.72     6909.97     79.15 o
   6   5  -2      360.73      390.80      6.87 o
   7   5  -2     3145.05     3172.97     40.77 o
   8   5  -2      747.97      732.84     15.08 o
   9   5  -2      713.20      741.91     14.92 o
  10   5  -2       31.48       31.30      4.67 o
  11   5  -2      993.86      963.64     24.26 o
  12   5  -2      280.67      283.42     24.76 o
 -11   6  -2        0.89       -1.23     10.63 o
 -10   6  -2      848.24      831.13     54.74 o
  -9   6  -2      114.16      102.08     18.12 o
  -8   6  -2     3048.52     2899.22     88.84 o
  -7   6  -2       65.65       67.02      7.23 o
  -6   6  -2     3528.11     3568.95     53.55 o
  -5   6  -2      314.35      319.94      7.51 o
  -4   6  -2    10111.08    10216.61    142.87 o
  -3   6  -2       84.80      108.47      2.95 o
  -2   6  -2    17888.43    18354.65    217.34 o
  -1   6  -2     2783.28     2945.55     35.58 o
   0   6  -2     5683.60     5321.38     59.17 o
   1   6  -2      360.71      390.15      6.81 o
   2   6  -2     7039.30     6521.81     69.82 o
   3   6  -2      214.74      199.44      3.64 o
   4   6  -2     4662.87     4657.62     56.63 o
   5   6  -2      145.20      126.16      4.76 o
   6   6  -2     4514.33     4305.76     50.88 o
   7   6  -2      271.10      273.30      5.74 o
   8   6  -2     4742.34     4678.04     70.89 o
   9   6  -2       16.55       24.51      3.31 o
  10   6  -2     3370.94     3384.62     65.05 o
  11   6  -2       80.68       93.68      7.34 o
 -11   7  -2     1074.23     1044.39     64.51 o
 -10   7  -2       36.35       32.07     14.80 o
  -9   7  -2      374.70      372.73     33.96 o
  -8   7  -2       25.33       23.53      7.02 o
  -7   7  -2     1625.43     1612.59     39.66 o
  -6   7  -2     1191.21     1218.96     20.95 o
  -5   7  -2     4347.14     4274.76     62.28 o
  -4   7  -2     1195.02     1169.32     17.02 o
  -3   7  -2     3065.80     3005.36     36.66 o
  -2   7  -2      899.22      968.48     15.37 o
  -1   7  -2    13358.14    13328.08    142.96 o
   0   7  -2     1276.02     1344.60     16.65 o
   1   7  -2     5319.71     5184.36     65.44 o
   2   7  -2       93.42       97.37      2.97 o
   3   7  -2     5198.81     5218.32     54.26 o
   4   7  -2     1115.86     1040.50     13.28 o
   5   7  -2     7923.08     7688.33     96.20 o
   6   7  -2      140.81      168.37      4.66 o
   7   7  -2     2351.17     2465.32     33.72 o
   8   7  -2      416.94      424.09     10.94 o
   9   7  -2     2671.70     2664.65     43.46 o
  10   7  -2       81.42       82.51      6.63 o
  11   7  -2      903.48      845.35     22.67 o
  -7   8  -2      368.05      387.94     17.18 o
  -6   8  -2      862.92      860.79     19.18 o
  -5   8  -2      744.13      752.49     14.58 o
  -4   8  -2     1932.06     1971.50     28.52 o
  -3   8  -2     1961.85     1910.11     25.35 o
  -2   8  -2     4122.58     4109.51     46.68 o
  -1   8  -2     2048.63     2029.63     24.41 o
   0   8  -2     2830.88     2796.08     32.26 o
   1   8  -2     1593.47     1670.39     21.14 o
   2   8  -2     8499.24     8267.39    100.02 o
   3   8  -2      145.10      163.15      3.82 o
   4   8  -2     2855.43     2760.22     31.40 o
   5   8  -2      198.65      196.97      5.22 o
   6   8  -2      336.95      347.38      8.12 o
   7   8  -2      173.47      184.68      5.60 o
   8   8  -2     1468.70     1438.38     21.49 o
   9   8  -2       27.34       32.57      3.90 o
  10   8  -2      650.63      663.94     19.03 o
  11   8  -2      481.24      485.87     16.29 o
  -7   9  -2      531.25      585.14     28.08 o
  -6   9  -2       40.97       52.89      4.72 o
  -5   9  -2     2412.90     2447.77     38.70 o
  -4   9  -2     1605.28     1607.48     23.52 o
  -3   9  -2      349.85      364.01      6.80 o
  -2   9  -2      700.70      671.90     10.92 o
  -1   9  -2     1803.70     1825.32     24.31 o
   0   9  -2      247.20      248.78      5.36 o
   1   9  -2     1112.27     1116.93     16.11 o
   2   9  -2      113.93      115.86      4.07 o
   3   9  -2      142.43      139.31      3.88 o
   4   9  -2      476.19      483.47      8.44 o
   5   9  -2     1776.10     1763.63     27.35 o
   6   9  -2      142.89      142.59      6.34 o
   7   9  -2     1441.47     1420.67     23.84 o
   8   9  -2      141.67      144.92      5.84 o
   9   9  -2      445.55      482.97     13.99 o
  10   9  -2       43.14       43.65      5.77 o
  -6  10  -2     1915.24     1888.87     53.27 o
  -5  10  -2      184.89      182.06      7.09 o
  -4  10  -2     2914.47     2969.57     46.45 o
  -3  10  -2      660.07      660.13     12.02 o
  -2  10  -2      137.74      152.27      4.61 o
  -1  10  -2     1377.75     1343.06     20.06 o
   0  10  -2      984.14      996.55     13.63 o
   1  10  -2     1421.47     1444.23     22.49 o
   2  10  -2     2354.13     2377.06     31.96 o
   3  10  -2      131.16      131.44      4.12 o
   4  10  -2     1360.80     1349.97     21.87 o
   5  10  -2        0.92        0.18      2.05 o
   6  10  -2      781.84      711.00     15.77 o
   7  10  -2       41.99       51.67      4.42 o
   8  10  -2      205.25      200.85      9.30 o
   9  10  -2      107.82       98.13      5.20 o
  10  10  -2      351.27      336.43     13.45 o
  -6  11  -2     1186.18     1181.00     54.17 o
  -5  11  -2      177.71      176.36      7.81 o
  -4  11  -2      742.66      727.35     18.07 o
  -3  11  -2     3909.80     3817.41     55.08 o
  -2  11  -2      979.81      960.29     16.42 o
  -1  11  -2     4734.22     4750.82     60.24 o
   0  11  -2      253.78      261.43      6.81 o
   1  11  -2     3020.95     2938.51     50.50 o
   2  11  -2     1769.39     1702.44     24.81 o
   3  11  -2     1190.13     1182.18     16.73 o
   4  11  -2      738.16      720.98     16.42 o
   5  11  -2      603.11      590.94     15.42 o
   6  11  -2       24.62       22.16      3.59 o
   7  11  -2     1518.41     1528.33     28.00 o
   8  11  -2        4.18        6.45      3.16 o
   9  11  -2      876.30      878.89     19.78 o
  -6  12  -2     1814.09     1808.93     75.70 o
  -5  12  -2      196.17      198.72     11.93 o
  -4  12  -2      901.94      915.08     24.29 o
  -3  12  -2      491.03      473.76     14.26 o
  -2  12  -2     2631.42     2528.12     45.29 o
  -1  12  -2      646.79      673.91     13.82 o
   0  12  -2     1947.75     1970.26     30.22 o
   1  12  -2       10.03       12.99      2.77 o
   2  12  -2     2688.45     2647.97     41.94 o
   3  12  -2     1221.88     1209.71     19.63 o
   4  12  -2     4732.17     4619.36     83.44 o
   5  12  -2       84.70       69.73      5.25 o
   6  12  -2     1974.96     1949.75     34.40 o
   7  12  -2      259.84      243.99     10.43 o
   8  12  -2     1559.88     1516.32     28.56 o
   9  12  -2       91.38       94.02      6.41 o
  -6  13  -2        8.36       11.86      9.20 o
  -5  13  -2     1426.85     1560.57     66.69 o
  -4  13  -2       24.33       31.61      5.29 o
  -3  13  -2     1855.55     1877.05     43.55 o
  -2  13  -2      367.91      342.63     18.12 o
  -1  13  -2     1068.28     1073.82     28.14 o
   0  13  -2       21.30       31.71      5.21 o
   1  13  -2     1677.49     1628.82     30.15 o
   2  13  -2      372.71      349.91     10.37 o
   3  13  -2     2321.44     2338.01     38.93 o
   4  13  -2      179.28      183.66     10.08 o
   5  13  -2     2471.26     2366.72     43.49 o
   6  13  -2       70.82       81.55      6.24 o
   7  13  -2     2100.95     2163.82     49.45 o
   8  13  -2      348.73      363.05     12.61 o
  -6  14  -2      926.65      922.30     48.86 o
  -5  14  -2      541.44      533.53     33.87 o
  -4  14  -2     1128.27     1123.34     36.72 o
  -3  14  -2      726.80      707.84     26.70 o
  -2  14  -2     1418.08     1382.75     43.20 o
  -1  14  -2      683.19      636.19     27.70 o
   0  14  -2     1474.34     1520.53     36.67 o
   1  14  -2      555.85      513.84     17.46 o
   2  14  -2      592.56      574.22     15.66 o
   3  14  -2       20.94       22.98      3.91 o
   4  14  -2      725.21      694.78     21.24 o
   5  14  -2      216.68      221.08      9.62 o
   6  14  -2     1123.58     1115.00     25.18 o
   7  14  -2       99.63       93.22      7.12 o
  -6  15  -2        8.06       23.62     10.91 o
  -5  15  -2     1431.35     1400.71     67.07 o
  -4  15  -2       97.49       92.21     14.89 o
  -3  15  -2      265.90      294.00     16.57 o
  -2  15  -2      132.16      128.09     11.40 o
  -1  15  -2      423.17      408.40     20.63 o
   0  15  -2       86.34      108.58      8.50 o
   1  15  -2     1735.81     1717.64     40.84 o
   2  15  -2      259.10      253.48     11.90 o
   3  15  -2     1521.12     1524.22     31.36 o
   4  15  -2       19.63       19.36      5.29 o
   5  15  -2      126.42      137.80      8.25 o
   6  15  -2       17.92       17.83      4.49 o
  -5  16  -2      198.81      185.09     21.91 o
  -4  16  -2      986.86      996.30     51.51 o
  -3  16  -2      416.74      412.50     20.83 o
  -2  16  -2     1595.47     1580.14     48.44 o
  -1  16  -2      187.82      185.05     13.58 o
   0  16  -2     1453.00     1416.12     62.90 o
   1  16  -2      256.89      275.64     13.30 o
   2  16  -2      396.65      380.13     15.11 o
   3  16  -2       67.57       60.55      9.89 o
   4  16  -2      357.04      380.79     19.63 o
   5  16  -2      267.84      260.01     11.27 o
  -3  17  -2      889.17      927.33     50.56 o
  -2  17  -2      655.59      662.88     57.63 o
  -1  17  -2      748.82      791.73     30.25 o
   0  17  -2      561.88      532.31     23.89 o
   1  17  -2     1227.34     1264.30     34.06 o
   2  17  -2       89.52       87.89      8.01 o
   3  17  -2      954.36      934.70     38.75 o
 -11   0  -1      173.58      140.78     22.10 o
  -9   0  -1      376.93      375.20     30.83 o
  -7   0  -1     4691.51     4813.03    131.51 o
  -5   0  -1    13882.93    14535.97    357.33 o
  -3   0  -1     5447.94     5356.40    412.44 o
  -1   0  -1     4519.54     4842.02    186.03 o
   1   0  -1    26163.47    27339.93    583.97 o
   3   0  -1    20455.94    20912.21    436.81 o
   5   0  -1     2157.35     2185.08     47.49 o
   7   0  -1     7057.63     7012.01    152.61 o
   9   0  -1     2735.00     2728.57     92.97 o
  11   0  -1     2605.53     2683.98     90.22 o
 -12   1  -1      475.07      425.10     27.63 o
 -11   1  -1      648.57      572.52     30.57 o
 -10   1  -1     2822.79     2715.18     87.64 o
  -9   1  -1      835.94      809.83     34.28 o
  -8   1  -1     2418.79     2544.75     53.50 o
  -7   1  -1      191.78      184.07      6.91 o
  -6   1  -1     5398.93     5590.06     94.42 o
  -5   1  -1     2670.49     2950.41     54.45 o
  -4   1  -1     5021.34     5291.62     82.99 o
  -3   1  -1      905.81      901.63     16.37 o
  -2   1  -1    23876.03    23888.66    387.35 o
  -1   1  -1     3210.99     3343.06     43.22 o
   1   1  -1     2262.97     2375.46     27.47 o
   2   1  -1     2557.16     2595.04     31.17 o
   3   1  -1     3489.02     3746.02     42.94 o
   4   1  -1    19697.59    20057.90    258.73 o
   5   1  -1       18.16       35.58      2.62 o
   6   1  -1     4397.33     4477.71     60.53 o
   7   1  -1     1541.87     1473.15     25.27 o
   8   1  -1     3235.20     3244.67     52.46 o
   9   1  -1       13.53       14.15      3.94 o
  10   1  -1     3019.54     2920.87     67.68 o
  11   1  -1       28.66       32.33      7.83 o
  12   1  -1      563.38      589.63     32.97 o
 -12   2  -1      459.40      435.30     27.76 o
 -11   2  -1      499.72      523.27     29.24 o
 -10   2  -1       90.85      104.67     15.70 o
  -9   2  -1      596.89      546.46     27.13 o
  -8   2  -1      691.32      715.49     36.05 o
  -7   2  -1     3058.91     3093.32     59.70 o
  -6   2  -1     1129.54     1070.36     19.76 o
  -5   2  -1     3155.62     3080.30     48.90 o
  -4   2  -1     3935.72     4158.91     64.82 o
  -3   2  -1     6200.65     6323.19    100.74 o
  -2   2  -1    10782.55    11137.22    143.36 o
  -1   2  -1      527.78      562.66      6.68 o
   0   2  -1     3733.94     3729.72     41.91 o
   2   2  -1     9352.11     9526.19    103.45 o
   3   2  -1     3220.04     3196.56     33.55 o
   4   2  -1     4937.56     5127.10     58.46 o
   5   2  -1      285.43      270.19      5.40 o
   6   2  -1      544.16      608.19     10.77 o
   7   2  -1     2227.93     2236.34     36.31 o
   8   2  -1      667.20      665.86     12.32 o
   9   2  -1      522.17      554.53     17.69 o
  10   2  -1      315.14      314.13     13.06 o
  11   2  -1      435.19      441.46     16.60 o
  12   2  -1      727.54      764.08     24.48 o
 -12   3  -1      678.77      688.49     35.85 o
 -11   3  -1        8.23        5.61      8.68 o
 -10   3  -1      640.55      619.80     31.12 o
  -9   3  -1      541.46      548.87     24.85 o
  -8   3  -1     2745.18     2542.44    111.66 o
  -7   3  -1      840.95      862.87     17.51 o
  -6   3  -1     1456.19     1374.51     22.64 o
  -5   3  -1      411.00      477.67      8.24 o
  -4   3  -1      302.53      346.01      7.39 o
  -3   3  -1     2960.19     3170.46     44.63 o
  -2   3  -1    10183.39    10189.29    129.35 o
  -1   3  -1      520.99      514.08      5.99 o
   0   3  -1     6460.90     6610.15     64.18 o
   1   3  -1    32024.05    31195.23    313.53 o
   2   3  -1     3385.42     3473.46     34.57 o
   3   3  -1     2691.32     2711.22     30.91 o
   4   3  -1     1358.97     1301.39     14.77 o
   5   3  -1      525.26      532.80      8.11 o
   6   3  -1     1676.07     1614.39     21.46 o
   7   3  -1     1639.71     1572.85     34.28 o
   8   3  -1      711.42      674.24     13.77 o
   9   3  -1      224.84      202.81      8.21 o
  10   3  -1      161.88      180.62      9.75 o
  11   3  -1      440.91      459.66     17.13 o
  12   3  -1      163.53      172.46     14.28 o
 -12   4  -1       39.42       46.36     12.31 o
 -11   4  -1      876.00      900.99     40.58 o
 -10   4  -1      832.75      745.85     49.14 o
  -9   4  -1     1284.64     1261.07     34.38 o
  -8   4  -1      671.34      630.96     20.09 o
  -7   4  -1      874.25      816.01     16.60 o
  -6   4  -1     1202.88     1262.73     19.45 o
  -5   4  -1      587.61      506.50      9.01 o
  -4   4  -1     2989.79     3219.81     44.13 o
  -3   4  -1     2044.21     2043.14     28.17 o
  -2   4  -1      730.67      734.13     10.04 o
  -1   4  -1      211.34      205.14      4.01 o
   0   4  -1      954.01      947.54     10.36 o
   1   4  -1     9646.69     9942.46    102.39 o
   2   4  -1      770.52      740.94      9.44 o
   3   4  -1     2618.41     2472.40     28.24 o
   4   4  -1     3396.84     3442.33     38.19 o
   5   4  -1     3381.70     3625.59     40.70 o
   6   4  -1      295.91      318.98      6.14 o
   7   4  -1      595.06      585.55      9.52 o
   8   4  -1     1369.85     1248.59     18.98 o
   9   4  -1      264.28      259.33      9.45 o
  10   4  -1       35.95       33.26      4.41 o
  11   4  -1      721.47      703.07     32.30 o
  12   4  -1       83.49      102.47      8.46 o
 -12   5  -1      561.17      551.70     32.25 o
 -11   5  -1      327.83      354.71     34.72 o
 -10   5  -1     1394.38     1368.84     72.76 o
  -9   5  -1       12.92        7.12     10.25 o
  -8   5  -1      589.09      654.97     20.16 o
  -7   5  -1     1016.83     1023.01     18.81 o
  -6   5  -1     3326.59     3375.40     48.75 o
  -5   5  -1       94.96       87.98      3.63 o
  -4   5  -1    10315.26    10386.04    146.66 o
  -3   5  -1     1821.81     1829.38     25.31 o
  -2   5  -1     9447.25     9146.34    108.25 o
  -1   5  -1      698.08      727.20      9.07 o
   0   5  -1    12220.22    12373.73    123.65 o
   1   5  -1     1838.96     1828.61     20.65 o
   2   5  -1     4745.64     4695.20     48.52 o
   3   5  -1      699.46      773.48     10.45 o
   4   5  -1     6178.12     5980.04     81.50 o
   5   5  -1      205.85      223.83      4.34 o
   6   5  -1     6169.95     6093.00     66.49 o
   7   5  -1      686.68      669.92     11.92 o
   8   5  -1     2365.76     2386.04     34.27 o
   9   5  -1      748.05      751.06     17.18 o
  10   5  -1     1292.44     1258.99     28.48 o
  11   5  -1      436.87      463.88     14.83 o
  12   5  -1     1008.07     1064.08     36.62 o
 -11   6  -1     1110.35     1088.79     65.55 o
 -10   6  -1      196.88      208.99     25.80 o
  -9   6  -1     2254.46     2099.41     98.85 o
  -8   6  -1       78.91       91.70      7.31 o
  -7   6  -1     4603.34     4541.32     89.61 o
  -6   6  -1      440.15      444.33      9.14 o
  -5   6  -1     4681.64     4616.64     68.01 o
  -4   6  -1      737.10      750.42     13.74 o
  -3   6  -1     2310.98     2218.86     26.88 o
  -2   6  -1      548.83      589.64      8.74 o
  -1   6  -1     8049.56     7801.72     79.88 o
   0   6  -1     1480.92     1492.83     17.91 o
   1   6  -1    11030.26    10585.75    110.36 o
   2   6  -1      208.70      197.27      3.94 o
   3   6  -1    10215.65    10201.25    128.40 o
   4   6  -1        7.56        3.35      1.31 o
   5   6  -1     3359.78     3257.11     39.46 o
   6   6  -1      215.56      216.23      4.86 o
   7   6  -1     2319.89     2305.92     35.44 o
   8   6  -1       24.37       31.61      3.29 o
   9   6  -1     3848.99     3771.00     63.71 o
  10   6  -1       43.63       43.79      5.10 o
  11   6  -1     1440.31     1463.15     33.01 o
 -11   7  -1       27.18       32.54     15.84 o
 -10   7  -1      989.21      878.38     57.20 o
  -9   7  -1      166.39      178.73     23.05 o
  -8   7  -1     1966.66     1876.85     90.79 o
  -7   7  -1      540.46      530.48     17.33 o
  -6   7  -1     3628.72     3623.51     53.71 o
  -5   7  -1     1876.29     1862.53     29.76 o
  -4   7  -1     9813.62     9835.62    127.60 o
  -3   7  -1      340.56      326.69      6.61 o
  -2   7  -1     5597.32     5638.47     63.00 o
  -1   7  -1      109.27      108.32      3.03 o
   0   7  -1     4582.62     4527.89     53.83 o
   1   7  -1       88.71       91.67      3.11 o
   2   7  -1    10026.24     9859.20    110.67 o
   3   7  -1      521.53      510.92      9.55 o
   4   7  -1     5600.11     5469.82     64.51 o
   5   7  -1       19.00       24.68      2.22 o
   6   7  -1     4808.87     4729.47     56.56 o
   7   7  -1      848.13      807.65     13.37 o
   8   7  -1     2249.68     2150.49     35.63 o
   9   7  -1      125.11      125.93      5.87 o
  10   7  -1      996.84      992.47     24.21 o
  11   7  -1       60.25       73.11      6.68 o
  -7   8  -1      862.74      864.00     30.56 o
  -6   8  -1      409.18      423.30     10.07 o
  -5   8  -1      791.54      832.89     14.01 o
  -4   8  -1      939.78      904.96     14.34 o
  -3   8  -1     2194.13     2167.12     28.85 o
  -2   8  -1       79.60       76.60      2.86 o
  -1   8  -1     9809.58    10027.88    107.49 o
   0   8  -1     1003.89      980.03     13.26 o
   1   8  -1     1632.20     1512.15     25.03 o
   2   8  -1      476.48      465.09      7.89 o
   3   8  -1     1640.82     1667.14     21.81 o
   4   8  -1      536.96      522.70      9.11 o
   5   8  -1     2308.68     2322.13     32.09 o
   6   8  -1       84.54       76.38      3.69 o
   7   8  -1      866.52      872.26     14.42 o
   8   8  -1        0.19        4.45      1.95 o
   9   8  -1     1176.29     1240.94     25.66 o
  10   8  -1      228.73      220.54     10.18 o
  11   8  -1       47.01       51.47      6.06 o
  -6   9  -1     1813.35     1820.69     36.58 o
  -5   9  -1      575.54      587.53     12.66 o
  -4   9  -1      716.62      744.17     14.05 o
  -3   9  -1      822.42      834.08     12.62 o
  -2   9  -1       51.98       64.01      2.88 o
  -1   9  -1      613.65      652.96     10.05 o
   0   9  -1     1115.51     1071.59     15.12 o
   1   9  -1       36.66       34.76      3.01 o
   2   9  -1     3060.15     3061.04     39.25 o
   3   9  -1      637.91      614.13      8.96 o
   4   9  -1      512.50      491.14      8.41 o
   5   9  -1      406.66      423.48      9.80 o
   6   9  -1      687.33      670.43     13.79 o
   7   9  -1      309.64      282.89      8.01 o
   8   9  -1      118.72      126.82      4.91 o
   9   9  -1      104.30       96.89      6.70 o
  10   9  -1      501.25      533.35     16.90 o
  -6  10  -1      589.76      596.34     17.82 o
  -5  10  -1     1113.36     1105.09     20.05 o
  -4  10  -1      429.05      418.75      9.77 o
  -3  10  -1     2905.01     2836.64     35.78 o
  -2  10  -1     2151.76     2157.43     28.21 o
  -1  10  -1      337.04      383.77      7.69 o
   0  10  -1       53.75       58.08      3.21 o
   1  10  -1      618.59      624.83     11.58 o
   2  10  -1      382.39      388.54      8.13 o
   3  10  -1      105.82      116.07      3.59 o
   4  10  -1      853.33      819.40     16.21 o
   5  10  -1     1747.17     1755.22     27.97 o
   6  10  -1       56.11       53.62      4.02 o
   7  10  -1     1462.70     1401.59     25.47 o
   8  10  -1       24.62       27.30      3.61 o
   9  10  -1      709.17      725.24     20.39 o
  10  10  -1      418.75      400.54     14.67 o
  -6  11  -1     1897.03     1882.92     77.60 o
  -5  11  -1      225.46      240.46      9.31 o
  -4  11  -1     1078.61     1106.29     20.66 o
  -3  11  -1      290.18      292.61      8.21 o
  -2  11  -1     2326.07     2284.22     29.96 o
  -1  11  -1      783.36      784.32     14.26 o
   0  11  -1     3030.49     2977.02     38.55 o
   1  11  -1     2120.76     2170.71     32.65 o
   2  11  -1     4044.86     4082.33     52.48 o
   3  11  -1      387.09      400.71      7.96 o
   4  11  -1     3943.02     3776.39     57.67 o
   5  11  -1      158.92      142.86      6.42 o
   6  11  -1      958.91      928.25     19.07 o
   7  11  -1      447.94      415.99     11.42 o
   8  11  -1      466.47      453.49     12.03 o
   9  11  -1      329.85      319.78     12.99 o
  -6  12  -1      355.19      290.96     24.19 o
  -5  12  -1     3093.35     3124.26    116.12 o
  -4  12  -1      210.29      202.44      9.59 o
  -3  12  -1     3382.70     3300.95     64.03 o
  -2  12  -1      803.32      822.56     17.46 o
  -1  12  -1     4186.14     4281.99     58.85 o
   0  12  -1       64.18       65.09      4.21 o
   1  12  -1     5033.08     5004.57     68.72 o
   2  12  -1      494.45      485.61     11.44 o
   3  12  -1     4918.03     4789.84     63.96 o
   4  12  -1      474.21      472.27     14.34 o
   5  12  -1     2012.69     1949.93     33.61 o
   6  12  -1       31.52       32.94      4.28 o
   7  12  -1     2839.60     2746.37     50.43 o
   8  12  -1       19.70       19.63      5.79 o
   9  12  -1     1923.73     2013.49     37.76 o
  -6  13  -1     1487.15     1434.58     66.60 o
  -5  13  -1       18.23       14.32      9.11 o
  -4  13  -1     2616.32     2658.05     92.21 o
  -3  13  -1     1279.03     1234.30     32.78 o
  -2  13  -1     4971.70     4768.49    116.65 o
  -1  13  -1      864.60      788.15     24.73 o
   0  13  -1     2365.72     2344.27     43.94 o
   1  13  -1      109.11       94.27      5.55 o
   2  13  -1     2000.76     1976.71     38.38 o
   3  13  -1      400.19      376.41      9.31 o
   4  13  -1     2777.44     2713.61     57.48 o
   5  13  -1      134.42      128.26      7.40 o
   6  13  -1     1706.02     1696.71     33.52 o
   7  13  -1       78.97       84.11      6.42 o
   8  13  -1     1349.12     1306.66     27.83 o
  -6  14  -1      453.40      433.92     30.74 o
  -5  14  -1     1747.40     1730.95     74.57 o
  -4  14  -1      188.73      194.86     13.37 o
  -3  14  -1      850.50      845.91     30.70 o
  -2  14  -1      329.87      329.20     16.52 o
  -1  14  -1      677.54      704.97     21.59 o
   0  14  -1      403.38      407.56     15.30 o
   1  14  -1     1792.44     1747.97     66.38 o
   2  14  -1      148.83      163.31     11.41 o
   3  14  -1      636.62      632.55     13.38 o
   4  14  -1      227.14      229.14     11.48 o
   5  14  -1     1113.60     1048.74     23.82 o
   6  14  -1       61.25       57.30      5.85 o
   7  14  -1      668.99      649.19     17.69 o
  -6  15  -1      142.51      127.31     18.12 o
  -5  15  -1      195.85      172.37     20.11 o
  -4  15  -1      184.06      197.42     20.30 o
  -3  15  -1      243.45      268.16     16.19 o
  -2  15  -1      658.76      653.87     25.61 o
  -1  15  -1      328.90      338.05     17.43 o
   0  15  -1     1030.46     1006.41     28.50 o
   1  15  -1      173.88      157.27     11.86 o
   2  15  -1       71.52       76.82      7.95 o
   3  15  -1        7.84        4.31      3.16 o
   4  15  -1      278.01      261.35     19.74 o
   5  15  -1       88.16       69.47      6.38 o
   6  15  -1      623.27      655.26     18.17 o
  -5  16  -1      425.58      491.13     34.44 o
  -4  16  -1      300.89      310.97     26.37 o
  -3  16  -1      299.13      329.13     18.51 o
  -2  16  -1      110.07      123.85     12.48 o
  -1  16  -1      208.80      209.70     14.52 o
   0  16  -1      109.72      108.89     10.51 o
   1  16  -1     1142.95     1197.69     31.75 o
   2  16  -1       80.88       81.16      7.29 o
   3  16  -1     1489.75     1487.86     47.39 o
   4  16  -1       19.90       18.59      7.03 o
   5  16  -1      367.60      335.14     16.83 o
  -3  17  -1      455.80      452.33     32.82 o
  -2  17  -1     1731.59     1769.21     53.57 o
  -1  17  -1      521.28      546.73     24.21 o
   0  17  -1      988.46      991.79     34.57 o
   1  17  -1       65.07       71.73      7.76 o
   2  17  -1      276.78      281.46     12.75 o
   3  17  -1       49.84       46.68     10.10 o
 -12   0   0      410.19      404.04     38.04 o
 -10   0   0     4287.30     4131.47    177.02 o
  -8   0   0     2840.39     2990.78    120.20 o
  -6   0   0     5060.77     4973.45    136.59 o
  -4   0   0    13087.03    14389.44    372.22 o
  -2   0   0    20175.05    20020.88    511.14 o
   2   0   0    19804.70    19587.70    440.48 o
   4   0   0    12966.23    13665.09    300.08 o
   6   0   0     5255.87     5076.16    109.51 o
   8   0   0     3019.35     3031.84     68.42 o
  10   0   0     4289.64     4301.56    136.13 o
  12   0   0      490.11      498.81     25.14 o
 -12   1   0      874.90      929.02     42.34 o
 -11   1   0      333.09      333.51     22.84 o
 -10   1   0      480.06      463.50     25.77 o
  -9   1   0      665.03      682.65     23.49 o
  -8   1   0      349.86      360.09     12.12 o
  -7   1   0     4438.83     4462.42     97.79 o
  -6   1   0       95.27       82.47      4.75 o
  -5   1   0     8632.29     8774.04    124.49 o
  -4   1   0     4201.23     4715.19     67.94 o
  -3   1   0    35774.98    35617.15    511.45 o
  -2   1   0    10990.32    11401.70    205.22 o
  -1   1   0     2509.32     2636.56     32.12 o
   1   1   0     2676.09     2828.53     42.47 o
   2   1   0    11032.59    11334.25    192.71 o
   3   1   0    35558.21    35441.70    478.32 o
   4   1   0     4202.62     4698.86     68.75 o
   5   1   0     8428.47     8617.22    116.65 o
   6   1   0       97.86       78.48      2.89 o
   7   1   0     4318.89     4247.76     67.61 o
   8   1   0      353.51      363.85      8.43 o
   9   1   0      663.21      701.51     20.26 o
  10   1   0      481.91      477.30     16.27 o
  11   1   0      352.04      364.06     14.42 o
  12   1   0      878.37      899.50     27.25 o
 -12   2   0      792.93      779.22     53.13 o
 -11   2   0      230.08      230.27     19.28 o
 -10   2   0     2071.38     1931.67     67.21 o
  -9   2   0      329.08      276.96     16.34 o
  -8   2   0     3114.07     3190.55     74.44 o
  -7   2   0       35.58       38.21      3.45 o
  -6   2   0     6830.29     7062.19    100.79 o
  -5   2   0     1236.40     1370.74     21.51 o
  -4   2   0     1940.79     2006.58     30.70 o
  -3   2   0     2729.53     2897.71     42.47 o
  -2   2   0     2963.44     2911.85     31.17 o
  -1   2   0     2674.18     2792.05     26.94 o
   0   2   0      918.02      939.03      8.50 o
   1   2   0     2712.26     2789.26     26.53 o
   2   2   0     2838.81     2764.49     31.14 o
   3   2   0     2725.80     2884.58     32.17 o
   4   2   0     2056.18     2092.10     27.89 o
   5   2   0     1284.71     1389.47     21.01 o
   6   2   0     6758.69     6948.54     95.15 o
   7   2   0       39.87       45.12      2.49 o
   8   2   0     3146.81     3202.84     45.59 o
   9   2   0      325.52      288.96      8.76 o
  10   2   0     2052.54     2014.57     71.10 o
  11   2   0      220.85      229.95     12.24 o
  12   2   0      765.77      811.22     25.05 o
 -12   3   0       71.34       66.71     15.23 o
 -11   3   0      552.34      578.40     31.05 o
 -10   3   0      125.43       86.23     17.17 o
  -9   3   0     1363.76     1298.78     44.91 o
  -8   3   0      448.18      489.99     22.13 o
  -7   3   0      229.07      219.78      7.09 o
  -6   3   0      148.41      165.46      4.76 o
  -4   3   0      835.14      978.24     14.89 o
  -3   3   0      358.15      300.81      5.69 o
  -2   3   0      596.79      575.91      8.40 o
  -1   3   0       83.51       81.76      1.58 o
   0   3   0      901.19      926.93      9.10 o
   1   3   0       55.46       60.11      2.46 o
   2   3   0      611.61      590.41      7.09 o
   3   3   0      341.90      303.85      4.37 o
   4   3   0      851.95      989.71     11.78 o
   5   3   0       76.50       57.86      2.10 o
   6   3   0      147.66      158.98      4.45 o
   7   3   0      250.55      240.68      6.93 o
   8   3   0      444.17      482.09     10.65 o
   9   3   0     1275.12     1230.20     27.89 o
  10   3   0      123.89      112.26      7.55 o
  11   3   0      537.09      599.02     19.75 o
  12   3   0       66.69       72.60      8.21 o
 -12   4   0      624.24      620.59     34.08 o
 -11   4   0     1342.13     1215.53     70.30 o
 -10   4   0      349.70      287.07     28.65 o
  -9   4   0      156.80      150.06      9.09 o
  -8   4   0      526.47      479.50     16.38 o
  -7   4   0      302.76      288.47      6.70 o
  -6   4   0     1931.31     1834.30     26.51 o
  -5   4   0      191.50      188.45      4.72 o
  -4   4   0     6481.34     6580.24    104.08 o
  -3   4   0      233.21      276.78      4.67 o
  -2   4   0     5223.99     4951.67     61.59 o
  -1   4   0      651.94      626.93      7.89 o
   0   4   0      376.92      378.96      4.81 o
   1   4   0      672.29      649.42      7.66 o
   2   4   0     5268.67     5173.45     54.83 o
   3   4   0      235.59      281.00      4.55 o
   4   4   0     6676.04     6691.53     71.33 o
   5   4   0      194.91      192.68      3.52 o
   6   4   0     1870.94     1777.86     23.63 o
   7   4   0      307.07      300.58      5.93 o
   8   4   0      539.84      495.73     10.90 o
   9   4   0      165.50      158.96      7.31 o
  10   4   0      388.15      337.11     14.14 o
  11   4   0     1339.71     1327.34     52.98 o
  12   4   0      637.93      659.77     49.38 o
 -12   5   0       71.07       62.34     13.45 o
 -11   5   0     1755.79     1576.31     85.29 o
 -10   5   0       45.97       42.22     14.51 o
  -8   5   0     1243.79     1282.96     33.98 o
  -7   5   0     1964.59     1905.82     31.61 o
  -6   5   0      789.87      814.48     16.25 o
  -5   5   0     1972.36     1914.81     28.20 o
  -4   5   0     1873.21     1955.87     28.18 o
  -3   5   0     3065.84     2923.59     36.12 o
  -2   5   0      364.72      341.43      5.79 o
  -1   5   0     6460.65     6191.81     65.34 o
   0   5   0      290.15      274.08      4.12 o
   1   5   0     6590.20     6451.38     67.18 o
   2   5   0      360.93      342.58      4.91 o
   3   5   0     2972.59     2827.16     32.31 o
   4   5   0     1875.00     1951.65     22.55 o
   5   5   0     2032.17     1956.35     22.52 o
   6   5   0      784.65      810.62     11.30 o
   7   5   0     1946.49     1886.51     27.43 o
   8   5   0     1252.60     1319.83     20.02 o
   9   5   0      971.35     1024.08     23.37 o
  10   5   0       41.18       35.15      4.46 o
  11   5   0     1694.13     1673.70     38.29 o
  12   5   0       72.01       64.07      7.45 o
 -11   6   0       91.37      101.32     20.59 o
 -10   6   0      385.82      381.46     34.34 o
  -9   6   0      295.29      328.05     29.31 o
  -8   6   0     5273.95     5178.17    113.75 o
  -7   6   0      235.48      226.74      6.95 o
  -6   6   0     5301.95     5166.48     71.55 o
  -5   6   0      298.00      306.75      6.97 o
  -4   6   0     8460.79     8224.85    108.34 o
  -3   6   0      875.49      891.47     12.06 o
  -2   6   0     8375.83     8094.67     88.59 o
  -1   6   0      196.15      166.47      3.61 o
   0   6   0     5540.37     5371.41     59.10 o
   1   6   0      210.87      183.97      3.98 o
   2   6   0     8357.70     8210.72     86.58 o
   3   6   0      858.52      867.39     12.45 o
   4   6   0     8482.16     8207.51    100.20 o
   5   6   0      301.94      311.11      5.86 o
   6   6   0     5426.75     5289.34     61.18 o
   7   6   0      227.94      214.62      5.84 o
   8   6   0     5220.68     5169.61     77.54 o
   9   6   0      290.79      289.36     11.43 o
  10   6   0      402.57      421.23     13.41 o
  11   6   0       95.17      100.55      7.18 o
 -11   7   0      833.69      781.42     55.21 o
 -10   7   0       63.95       42.60     14.80 o
  -9   7   0     1932.01     1873.53     93.82 o
  -8   7   0       82.44       90.22     16.41 o
  -7   7   0     1032.76     1064.22     20.29 o
  -6   7   0      283.40      268.16      7.19 o
  -5   7   0     3419.61     3379.32     49.98 o
  -4   7   0      866.47      887.96     12.95 o
  -3   7   0     2049.41     1910.66     23.60 o
  -2   7   0      612.18      620.52      8.99 o
  -1   7   0    10556.70    10371.68    113.25 o
   0   7   0     2300.09     2332.28     27.25 o
   1   7   0    10569.35    10318.71    115.63 o
   2   7   0      595.16      611.92      9.14 o
   3   7   0     2004.92     1854.10     24.46 o
   4   7   0      864.74      862.00     14.18 o
   5   7   0     3291.64     3249.84     39.96 o
   6   7   0      288.27      261.37      5.66 o
   7   7   0     1071.65     1086.90     14.95 o
   8   7   0       86.43       98.34      5.03 o
   9   7   0     1944.00     1977.09     32.99 o
  10   7   0       71.81       68.75      5.91 o
  11   7   0      857.96      848.67     22.18 o
  -7   8   0      659.26      690.94     23.02 o
  -6   8   0      846.37      872.98     16.35 o
  -5   8   0        1.07        3.27      1.75 o
  -4   8   0     3381.18     3379.37     41.31 o
  -3   8   0      480.35      502.26      8.42 o
  -2   8   0     6680.34     6697.65     73.93 o
  -1   8   0     1499.84     1577.41     19.67 o
   0   8   0        2.55       15.97      1.65 o
   1   8   0     1492.83     1562.06     21.71 o
   2   8   0     6669.33     6713.34     76.26 o
   3   8   0      485.23      504.41      8.83 o
   4   8   0     3473.09     3446.47     42.09 o
   5   8   0        2.57        6.02      1.44 o
   6   8   0      831.95      861.66     13.11 o
   7   8   0      673.51      698.15     12.23 o
   8   8   0      425.57      431.04     11.01 o
   9   8   0      738.73      709.75     16.93 o
  10   8   0      362.03      340.27     12.56 o
  11   8   0      344.37      335.87     12.90 o
  -6   9   0       81.44       80.16      4.49 o
  -5   9   0      646.64      676.25     13.05 o
  -4   9   0        3.94        9.42      1.52 o
  -3   9   0        9.15       11.32      1.75 o
  -2   9   0       23.04       18.97      1.98 o
  -1   9   0      573.85      581.79      9.81 o
   0   9   0      294.08      292.25      6.19 o
   1   9   0      573.64      587.96     10.26 o
   2   9   0       24.51       21.63      2.18 o
   3   9   0        5.25       11.76      2.00 o
   4   9   0        5.08        9.72      1.78 o
   5   9   0      697.20      698.83     13.54 o
   6   9   0       84.53       77.71      8.73 o
   7   9   0     1679.79     1661.03     26.68 o
   8   9   0      192.29      183.43      6.31 o
   9   9   0     1345.85     1318.35     27.23 o
  10   9   0      180.72      155.30      8.85 o
  -6  10   0     1808.45     1804.29     53.52 o
  -5  10   0      192.92      191.13      7.13 o
  -4  10   0     2474.72     2444.47     36.56 o
  -3  10   0      190.72      205.39      5.31 o
  -2  10   0      465.87      488.59      9.82 o
  -1  10   0      200.29      196.82      5.33 o
   0  10   0      294.72      293.52      6.85 o
   1  10   0      198.09      193.77      5.11 o
   2  10   0      523.27      540.69     10.38 o
   3  10   0      176.89      184.25      6.42 o
   4  10   0     2475.09     2400.82     38.20 o
   5  10   0      207.68      201.78      6.09 o
   6  10   0     1820.81     1747.88     28.47 o
   7  10   0      105.65       92.38      5.91 o
   8  10   0      346.19      350.40      9.16 o
   9  10   0      493.02      473.51     13.94 o
  10  10   0      858.03      847.47     22.94 o
  -6  11   0      274.28      253.01     20.78 o
  -5  11   0     1271.40     1311.47     32.22 o
  -4  11   0      520.22      502.19     13.77 o
  -3  11   0     4933.66     5040.85     70.49 o
  -2  11   0      211.92      216.76      6.21 o
  -1  11   0     5516.15     5537.42     71.57 o
   0  11   0        0.98        3.07      1.94 o
   1  11   0     5586.57     5680.79     70.44 o
   2  11   0      192.10      185.00      6.12 o
   3  11   0     4914.04     4895.15     72.63 o
   4  11   0      526.72      512.06     10.80 o
   5  11   0     1266.67     1231.45     32.19 o
   6  11   0      274.78      247.44      8.47 o
   7  11   0     1258.43     1234.05     23.48 o
   8  11   0      183.22      200.99      7.70 o
   9  11   0      438.51      448.59     15.59 o
  -6  12   0     2338.17     2287.72     92.97 o
  -5  12   0      202.50      200.54     12.41 o
  -4  12   0     1528.62     1449.33     40.88 o
  -3  12   0      278.46      285.93     11.47 o
  -2  12   0     7692.54     7648.58    110.85 o
  -1  12   0     1234.24     1224.18     20.76 o
   0  12   0    11980.02    11985.07    166.30 o
   1  12   0     1249.89     1216.38     22.00 o
   2  12   0     7570.12     7348.78    113.75 o
   3  12   0      299.22      296.14     10.81 o
   4  12   0     1422.19     1338.01     26.23 o
   5  12   0      205.26      193.25      7.75 o
   6  12   0     2332.78     2290.96     38.86 o
   7  12   0      482.91      461.83     12.98 o
   8  12   0     1154.48     1183.21     25.07 o
   9  12   0      308.53      313.61     13.27 o
  -6  13   0      433.50      402.52     29.03 o
  -5  13   0     3429.28     3309.16    125.32 o
  -4  13   0     1056.34     1013.75     50.61 o
  -3  13   0     4053.73     4035.15    100.39 o
  -2  13   0     1034.80     1045.37     28.98 o
  -1  13   0     1531.29     1518.80     37.21 o
   0  13   0        5.26       21.64      5.39 o
   1  13   0     1593.78     1620.29     31.67 o
   2  13   0     1061.74     1044.98     22.77 o
   3  13   0     4046.16     3996.76     80.39 o
   4  13   0     1046.49      976.38     25.99 o
   5  13   0     3362.83     3256.48     56.75 o
   6  13   0      439.72      421.48     13.08 o
   7  13   0     1587.55     1596.92     29.85 o
   8  13   0      290.70      299.48     11.00 o
  -6  14   0      990.23     1022.57     52.37 o
  -5  14   0      164.91      151.69     17.93 o
  -4  14   0      756.74      711.38     40.46 o
  -3  14   0      629.03      618.01     24.27 o
  -2  14   0      165.93      190.57     12.47 o
  -1  14   0      651.24      671.52     20.89 o
   0  14   0     2119.59     2089.10     48.63 o
   1  14   0      642.53      670.42     18.49 o
   2  14   0      125.49      124.52      7.37 o
   3  14   0      601.31      594.35     19.33 o
   4  14   0      778.28      759.06     18.88 o
   5  14   0      166.61      155.31      8.24 o
   6  14   0      965.10      975.14     22.90 o
   7  14   0        7.90        5.65      3.75 o
  -6  15   0      252.43      266.96     24.67 o
  -5  15   0       40.11       39.65     12.05 o
  -4  15   0      127.80      110.09     11.03 o
  -3  15   0      928.38      936.63     32.81 o
  -2  15   0       44.47       45.71      7.78 o
  -1  15   0      173.27      203.00     16.55 o
   0  15   0      474.81      468.26     17.13 o
   1  15   0      139.98      149.64      9.41 o
   2  15   0       51.50       48.42      5.71 o
   3  15   0      930.14      903.61     25.99 o
   4  15   0      119.93      101.53      7.03 o
   5  15   0       42.64       44.83      5.57 o
   6  15   0      236.88      241.24     10.59 o
  -5  16   0      196.41      171.90     20.49 o
  -4  16   0      156.19      130.73     17.93 o
  -3  16   0      105.37      116.09     11.67 o
  -2  16   0      184.33      179.43     13.77 o
  -1  16   0       11.80       10.91      7.54 o
   0  16   0      297.64      314.62     14.24 o
   1  16   0        8.86        8.61      4.47 o
   2  16   0      240.91      247.78     11.26 o
   3  16   0      109.27      125.40     14.28 o
   4  16   0      181.75      153.46      8.78 o
   5  16   0      206.22      185.04      9.63 o
  -3  17   0     1002.75     1073.41     38.50 o
  -2  17   0      277.34      247.65     16.50 o
  -1  17   0      333.40      344.01     18.86 o
   0  17   0        4.80        8.87      6.18 o
   1  17   0      299.16      305.64     13.97 o
   2  17   0      282.60      280.55     12.11 o
   3  17   0     1048.21     1098.54     38.90 o
 -11   0   1     2637.42     2522.04    120.58 o
  -9   0   1     2804.41     2850.36    168.15 o
  -7   0   1     7235.03     7031.94    343.75 o
  -5   0   1     2058.64     2025.85     41.52 o
  -3   0   1    20431.28    20315.76    466.54 o
  -1   0   1    25901.02    25719.76    808.20 o
   1   0   1     4584.38     5055.95    137.37 o
   3   0   1     5919.79     6048.20     99.23 o
   5   0   1    13774.39    14032.76    319.28 o
   7   0   1     4456.17     4560.74    102.80 o
   9   0   1      402.74      416.94     19.16 o
  11   0   1      202.25      195.62     13.66 o
 -12   1   1      551.74      539.01     31.21 o
 -11   1   1       30.45       41.14     10.83 o
 -10   1   1     3064.81     2737.45     89.32 o
  -9   1   1       14.02        7.57      4.50 o
  -8   1   1     3214.22     3288.13     76.36 o
  -7   1   1     1518.02     1487.88     34.42 o
  -6   1   1     4220.65     4274.38     80.93 o
  -5   1   1       13.93       31.28      2.02 o
  -4   1   1    19706.04    19971.35    255.32 o
  -3   1   1     3427.40     3666.94     48.00 o
  -2   1   1     2618.99     2702.57     24.50 o
  -1   1   1     2263.24     2379.34     27.07 o
   1   1   1     3201.45     3211.21     44.95 o
   2   1   1    23629.96    23465.58    343.10 o
   3   1   1      877.39      873.66     16.83 o
   4   1   1     4977.53     5362.85     90.47 o
   5   1   1     2649.19     2911.64     40.46 o
   6   1   1     5464.94     5561.81     75.33 o
   7   1   1      192.71      190.51      5.05 o
   8   1   1     2519.26     2607.01     41.48 o
   9   1   1      832.98      841.16     18.25 o
  10   1   1     2786.11     2811.83     64.90 o
  11   1   1      642.88      631.48     22.53 o
  12   1   1      501.52      500.25     17.24 o
 -12   2   1      734.37      709.27     36.92 o
 -11   2   1      457.11      413.04     25.76 o
 -10   2   1      314.79      296.23     20.58 o
  -9   2   1      498.59      535.18     24.44 o
  -8   2   1      696.15      704.54     21.37 o
  -7   2   1     2249.26     2212.64     43.99 o
  -6   2   1      534.36      589.24     14.48 o
  -5   2   1      304.80      289.70      7.50 o
  -4   2   1     4984.26     5097.86     60.79 o
  -3   2   1     3187.67     3078.90     36.60 o
  -2   2   1     9328.81     9702.27     90.39 o
  -1   2   1       84.53       96.22      1.86 o
   0   2   1     3750.35     3774.79     39.78 o
   1   2   1      602.89      641.39      6.70 o
   2   2   1    10673.72    10954.42    120.38 o
   3   2   1     6395.98     6625.08    119.80 o
   4   2   1     3858.88     4057.40     46.31 o
   5   2   1     3074.94     2991.96     44.65 o
   6   2   1     1123.80     1031.30     16.13 o
   7   2   1     2912.93     2942.59     42.31 o
   8   2   1      680.98      690.70     13.27 o
   9   2   1      615.97      604.17     13.94 o
  10   2   1       90.44       96.43      6.82 o
  11   2   1      504.45      553.80     18.05 o
  12   2   1      458.14      450.38     16.37 o
 -12   3   1      127.75      160.17     17.61 o
 -11   3   1      433.20      426.05     26.42 o
 -10   3   1      130.43      125.32     19.73 o
  -9   3   1      216.22      184.22     13.86 o
  -8   3   1      709.88      658.62     20.94 o
  -7   3   1     1640.12     1653.93     28.37 o
  -6   3   1     1648.89     1624.72     28.21 o
  -5   3   1      546.65      544.38     11.20 o
  -4   3   1     1263.19     1209.49     13.97 o
  -3   3   1     2658.55     2644.89     28.23 o
  -2   3   1     3371.21     3478.09     40.08 o
  -1   3   1    31973.18    31195.22    401.15 o
   0   3   1     6648.23     6833.40     66.44 o
   1   3   1      508.46      511.08      6.97 o
   2   3   1     9993.26     9977.83    102.69 o
   3   3   1     3089.32     3362.95     32.68 o
   4   3   1      425.62      419.43     29.12 o
   5   3   1      397.43      463.63      7.73 o
   6   3   1     1571.10     1475.94     22.30 o
   7   3   1      834.67      865.67     14.20 o
   8   3   1     2773.29     2676.09     42.82 o
   9   3   1      540.73      530.12     13.64 o
  10   3   1      641.36      680.43     28.46 o
  11   3   1        9.63       10.00      4.60 o
  12   3   1      668.85      690.90     21.92 o
 -12   4   1       85.44       93.10     14.69 o
 -11   4   1      680.54      626.88     46.48 o
 -10   4   1       38.02       38.33     13.28 o
  -9   4   1      208.05      225.09     15.87 o
  -8   4   1     1329.54     1206.99     30.80 o
  -7   4   1      577.47      554.05     11.18 o
  -6   4   1      308.70      319.74      7.24 o
  -5   4   1     3568.39     3827.34     47.84 o
  -4   4   1     3478.27     3517.65     38.85 o
  -3   4   1     2857.15     2727.08     29.17 o
  -2   4   1      783.28      731.38     10.13 o
  -1   4   1     9567.03     9708.78     97.68 o
   0   4   1      961.37      960.59     11.21 o
   1   4   1      292.86      286.24      4.26 o
   2   4   1      688.20      708.37      8.22 o
   3   4   1     1975.55     1954.53     22.27 o
   4   4   1     3026.24     3204.58     35.27 o
   5   4   1      582.25      502.86      7.91 o
   6   4   1     1239.23     1287.94     17.28 o
   7   4   1      898.71      834.79     15.05 o
   8   4   1      682.71      660.58     13.12 o
   9   4   1     1273.06     1282.86     26.86 o
  10   4   1      844.96      788.29     19.45 o
  11   4   1      889.44      920.31     26.33 o
  12   4   1       40.14       45.87      5.95 o
 -12   5   1     1037.20      975.52     63.85 o
 -11   5   1      434.11      413.43     37.19 o
 -10   5   1     1293.63     1254.24     69.25 o
  -9   5   1      756.06      715.01     45.73 o
  -8   5   1     2376.30     2399.12     56.14 o
  -7   5   1      712.45      689.93     16.06 o
  -6   5   1     6237.76     6210.31     88.78 o
  -5   5   1      198.07      215.02      5.32 o
  -4   5   1     6005.44     5880.99     68.64 o
  -3   5   1      736.65      799.56     10.67 o
  -2   5   1     4772.25     4682.25     52.67 o
  -1   5   1     1847.81     1832.38     20.91 o
   0   5   1    12299.92    12273.30    122.17 o
   1   5   1      704.56      735.59      8.65 o
   2   5   1     9526.96     9417.53    133.63 o
   3   5   1     1823.75     1842.53     19.15 o
   4   5   1    10344.84    10341.81    110.16 o
   5   5   1      102.68      104.02      2.68 o
   6   5   1     3338.07     3370.49     42.34 o
   7   5   1     1014.63     1011.11     15.87 o
   8   5   1      559.33      612.38     12.24 o
   9   5   1       11.90       13.51      3.09 o
  10   5   1     1401.19     1347.05     29.52 o
  11   5   1      333.70      343.11     13.76 o
  12   5   1      570.47      571.55     19.35 o
 -11   6   1     1464.33     1465.70     80.16 o
 -10   6   1       43.04       50.66     15.08 o
  -9   6   1     3938.38     3742.13    159.47 o
  -8   6   1       28.31       36.08      8.15 o
  -7   6   1     2246.86     2239.20     40.54 o
  -6   6   1      220.81      214.97      6.30 o
  -5   6   1     3420.86     3317.91     46.16 o
  -4   6   1        8.41        5.09      1.32 o
  -3   6   1    10289.95    10476.20    122.53 o
  -2   6   1      215.21      197.31      4.62 o
  -1   6   1    10831.78    10529.15    107.50 o
   0   6   1     1496.42     1503.02     16.72 o
   1   6   1     7906.97     7635.02     85.62 o
   2   6   1      534.76      602.02     10.51 o
   3   6   1     2264.65     2182.72     25.58 o
   4   6   1      739.16      773.14     12.90 o
   5   6   1     4713.18     4656.04     59.33 o
   6   6   1      450.75      441.26      6.79 o
   7   6   1     4738.70     4770.34     63.45 o
   8   6   1       90.27      100.23      4.07 o
   9   6   1     2162.59     2055.63     57.90 o
  10   6   1      198.28      200.04      8.73 o
  11   6   1     1044.21     1069.17     25.59 o
 -11   7   1       64.34       80.07     20.11 o
 -10   7   1      950.08      936.34     58.82 o
  -9   7   1      132.14      134.43     20.30 o
  -8   7   1     2211.94     2054.25     98.38 o
  -7   7   1      871.40      853.70     17.68 o
  -6   7   1     4900.02     4852.74     76.24 o
  -5   7   1       22.38       30.72      2.42 o
  -4   7   1     5500.90     5425.82     66.94 o
  -3   7   1      520.52      502.89     11.78 o
  -2   7   1     9997.11     9861.20    113.11 o
  -1   7   1       86.09       86.39      3.07 o
   0   7   1     4701.57     4591.29     53.09 o
   1   7   1      111.07      113.80      3.26 o
   2   7   1     5624.74     5757.52     64.17 o
   3   7   1      327.92      316.73      7.72 o
   4   7   1     9714.81     9645.84    105.48 o
   5   7   1     1851.73     1850.86     23.78 o
   6   7   1     3593.09     3502.86     42.68 o
   7   7   1      542.51      540.22     10.48 o
   8   7   1     1935.02     1930.24     32.15 o
   9   7   1      162.62      163.20      6.67 o
  10   7   1     1104.76     1023.17     43.48 o
  11   7   1       27.58       36.06      4.95 o
 -11   8   1       22.10       13.85     14.70 o
 -10   8   1      238.49      228.25     27.89 o
  -7   8   1      790.33      826.02     29.21 o
  -6   8   1       86.58       88.39      4.06 o
  -5   8   1     2242.12     2338.38     33.72 o
  -4   8   1      545.71      531.44      9.51 o
  -3   8   1     1710.97     1728.27     23.64 o
  -2   8   1      500.75      483.31      8.78 o
  -1   8   1     1658.96     1577.25     19.48 o
   0   8   1     1036.60     1015.31     14.06 o
   1   8   1     9655.67     9683.35    117.31 o
   2   8   1       79.94       69.76      3.12 o
   3   8   1     2231.86     2212.70     28.50 o
   4   8   1      945.40      897.17     13.55 o
   5   8   1      723.10      746.67     12.95 o
   6   8   1      425.16      445.79      8.61 o
   7   8   1     1008.80     1004.85     15.32 o
   8   8   1      170.64      189.71      6.86 o
   9   8   1      996.48      934.66     22.89 o
  10   8   1      737.13      744.08     19.92 o
  11   8   1     1253.30     1325.04     30.86 o
  -7   9   1      303.36      297.63     15.42 o
  -6   9   1      776.01      773.57     18.74 o
  -5   9   1      406.21      403.37     11.49 o
  -4   9   1      508.58      488.84      9.35 o
  -3   9   1      621.63      602.11     10.79 o
  -2   9   1     2972.27     2975.64     39.73 o
  -1   9   1       32.11       31.45      2.35 o
   0   9   1     1071.42     1039.35     15.73 o
   1   9   1      625.80      648.65     10.86 o
   2   9   1       23.62       36.04      2.71 o
   3   9   1      832.58      831.12     19.55 o
   4   9   1      858.00      882.17     13.19 o
   5   9   1      587.27      584.79     13.46 o
   6   9   1     1770.73     1710.16     27.62 o
   7   9   1      367.40      354.92      7.94 o
   8   9   1     2011.81     1941.81     33.58 o
   9   9   1       16.65       15.17      3.66 o
  10   9   1      331.45      301.29     11.85 o
  -7  10   1     1450.98     1407.07     61.57 o
  -6  10   1       58.05       66.73      8.12 o
  -5  10   1     1692.23     1676.11     40.24 o
  -4  10   1      879.81      894.80     17.84 o
  -3  10   1       82.20       92.66      4.04 o
  -2  10   1      377.61      404.62     10.63 o
  -1  10   1      714.90      733.56     11.54 o
   0  10   1       52.45       59.25      3.37 o
   1  10   1      333.66      382.97      7.92 o
   2  10   1     2165.44     2175.78     31.19 o
   3  10   1     2848.95     2817.13     43.05 o
   4  10   1      445.04      425.10      9.24 o
   5  10   1     1009.69      993.44     17.04 o
   6  10   1      585.82      577.41     13.99 o
   7  10   1      308.31      290.17      8.24 o
   8  10   1      344.77      352.33      8.81 o
   9  10   1      913.70      940.65     21.71 o
  10  10   1      104.79      101.94      7.54 o
  -7  11   1      440.60      402.33     28.18 o
  -6  11   1      979.21      936.24     45.73 o
  -5  11   1      152.24      143.71      8.76 o
  -4  11   1     3999.78     3965.34     66.46 o
  -3  11   1      388.54      396.65     11.29 o
  -2  11   1     3998.32     4033.74     56.31 o
  -1  11   1     2171.03     2218.30     32.83 o
   0  11   1     2869.33     2736.35     42.66 o
   1  11   1      744.73      721.75     13.57 o
   2  11   1     2366.67     2269.84     35.69 o
   3  11   1      299.64      292.49      8.64 o
   4  11   1     1011.51     1052.07     19.87 o
   5  11   1      235.36      242.99      8.13 o
   6  11   1     1992.50     1891.55     32.61 o
   7  11   1      126.89      126.98      6.21 o
   8  11   1     1302.00     1389.03     27.32 o
   9  11   1      799.25      789.48     35.26 o
  -7  12   1     2866.65     2757.98    110.80 o
  -6  12   1       30.31       44.68     11.19 o
  -5  12   1     1920.90     1852.99     53.19 o
  -4  12   1      490.59      481.31     18.84 o
  -3  12   1     4901.34     4918.61    109.80 o
  -2  12   1      476.25      488.07     12.52 o
  -1  12   1     5069.22     5060.07     80.97 o
   0  12   1       66.94       68.36      4.92 o
   1  12   1     4130.68     4134.06     62.33 o
   2  12   1      811.69      815.05     17.24 o
   3  12   1     3468.36     3297.48     60.62 o
   4  12   1      212.62      200.64      7.71 o
   5  12   1     3090.35     3029.94     49.10 o
   6  12   1      348.37      320.60     10.08 o
   7  12   1     1215.67     1225.07     23.79 o
   8  12   1       48.53       46.41      4.81 o
   9  12   1      557.98      530.91     22.62 o
  -7  13   1       74.29       84.05     14.89 o
  -6  13   1     1668.15     1690.15     74.00 o
  -5  13   1      126.75      126.87     13.38 o
  -4  13   1     2764.45     2712.41     72.25 o
  -3  13   1      388.08      350.81     17.29 o
  -2  13   1     2028.92     2047.75     46.47 o
  -1  13   1       93.16       87.16      7.19 o
   0  13   1     2414.85     2364.06     43.94 o
   1  13   1      856.53      838.92     19.32 o
   2  13   1     5041.09     4822.99     82.08 o
   3  13   1     1257.50     1222.60     39.36 o
   4  13   1     2589.42     2514.65     45.83 o
   5  13   1       18.54       17.94      4.04 o
   6  13   1     1516.11     1491.60     28.07 o
   7  13   1       36.24       44.36      4.80 o
   8  13   1      922.02      926.63     21.44 o
  -6  14   1       68.16       55.59     13.19 o
  -5  14   1     1127.90     1067.83     53.13 o
  -4  14   1      212.76      212.24     14.17 o
  -3  14   1      669.82      690.11     25.85 o
  -2  14   1      143.50      145.13     18.69 o
  -1  14   1     1816.12     1751.05     41.81 o
   0  14   1      403.27      403.86     15.12 o
   1  14   1      693.87      692.36     17.61 o
   2  14   1      313.92      310.71     12.35 o
   3  14   1      932.51      921.73     25.06 o
   4  14   1      171.08      177.64      8.66 o
   5  14   1     1779.48     1700.32     34.01 o
   6  14   1      437.00      422.27     13.52 o
   7  14   1      715.85      715.16     18.62 o
  -6  15   1      619.23      653.82     40.51 o
  -5  15   1       90.09       56.35     13.38 o
  -4  15   1      323.18      332.70     17.67 o
  -3  15   1        7.85        4.60      5.43 o
  -2  15   1      115.43      120.87     10.72 o
  -1  15   1      159.53      171.30     10.42 o
   0  15   1     1154.86     1094.89     29.02 o
   1  15   1      306.13      307.38     12.92 o
   2  15   1      612.52      608.91     16.03 o
   3  15   1      233.20      253.65     15.22 o
   4  15   1      163.93      153.52      8.71 o
   5  15   1      190.46      181.52      9.27 o
   6  15   1      151.33      145.62      8.47 o
  -5  16   1      450.24      412.48     30.45 o
  -4  16   1       23.42       20.78     10.15 o
  -3  16   1     1450.28     1556.35     47.76 o
  -2  16   1       86.62       82.73      9.73 o
  -1  16   1     1080.80     1165.14     38.50 o
   0  16   1      116.07      118.47      9.12 o
   1  16   1      241.77      236.08     11.67 o
   2  16   1      119.94      123.26      8.53 o
   3  16   1      338.58      327.91     18.16 o
   4  16   1      324.45      324.78     12.41 o
   5  16   1      464.07      497.63     16.29 o
  -3  17   1       47.45       46.14      9.45 o
  -2  17   1      295.41      269.38     16.94 o
  -1  17   1       66.53       59.12     13.09 o
   0  17   1      998.49     1031.91     35.11 o
   1  17   1      539.23      571.46     19.61 o
   2  17   1     1663.77     1739.99     62.26 o
   3  17   1      467.97      482.83     23.65 o
 -12   0   2     1747.90     1774.59     94.39 o
 -10   0   2     2038.15     1949.90     94.68 o
  -8   0   2     3061.62     2894.39    117.13 o
  -6   0   2     8726.03     8745.61    145.01 o
  -4   0   2    14129.88    13767.16    230.69 o
  -2   0   2     9029.08     9465.04    113.64 o
   0   0   2    16660.05    16141.46    425.12 o
   2   0   2    17376.54    17856.46    307.42 o
   4   0   2     6828.99     6879.04    148.95 o
   6   0   2     2391.25     2399.74     55.00 o
   8   0   2     1085.56     1156.79     26.55 o
  10   0   2      501.28      562.94     23.91 o
  12   0   2      135.08      128.36     11.76 o
 -12   1   2      398.94      404.90     27.00 o
 -11   1   2     2512.39     2380.60     81.60 o
 -10   1   2      431.39      419.90     24.41 o
  -9   1   2     2088.06     2180.08     48.01 o
  -8   1   2      175.69      160.28      7.19 o
  -7   1   2     5308.59     5479.88     86.32 o
  -6   1   2      424.90      403.52      6.44 o
  -5   1   2     1552.77     1564.24     18.57 o
  -4   1   2     3864.80     4090.76     46.75 o
  -3   1   2     7253.29     7359.25     81.76 o
  -2   1   2      706.54      754.60      7.29 o
  -1   1   2     7057.32     7550.49     74.86 o
   0   1   2     1681.88     1697.58     18.55 o
   1   1   2     1465.96     1471.36     17.22 o
   2   1   2     1760.20     1887.33     25.75 o
   3   1   2     8898.04     9357.20    159.82 o
   4   1   2     1715.79     1705.69     30.88 o
   5   1   2     2703.39     2681.63     38.64 o
   6   1   2      233.61      234.02      4.88 o
   7   1   2     1393.88     1407.54     23.62 o
   8   1   2      534.13      533.79     10.53 o
   9   1   2     1736.28     1688.12     32.54 o
  10   1   2      178.33      187.51      8.84 o
  11   1   2      714.62      763.88     21.39 o
  12   1   2      205.41      217.41     10.52 o
 -12   2   2       67.90       81.69     14.08 o
 -11   2   2       23.11       26.81      9.92 o
 -10   2   2      254.77      234.32     25.99 o
  -9   2   2      125.14      135.17     11.93 o
  -8   2   2     2553.00     2594.68     51.49 o
  -7   2   2      304.24      271.99      6.22 o
  -6   2   2     2466.04     2486.63     31.62 o
  -5   2   2      255.96      290.89      5.22 o
  -4   2   2     7405.25     7452.34     85.07 o
  -3   2   2     1547.49     1564.86     18.68 o
  -2   2   2      377.26      393.37      6.22 o
  -1   2   2     2420.30     2522.33     26.67 o
   0   2   2       93.15       52.94      4.27 o
   1   2   2    41264.95    39368.36    453.76 o
   2   2   2     3053.13     3016.59     34.16 o
   3   2   2     2881.15     2834.65     43.74 o
   4   2   2      896.21      840.63     16.28 o
   5   2   2      324.41      347.82      7.62 o
   6   2   2     5187.75     5382.81     77.43 o
   7   2   2     1567.53     1573.04     23.70 o
   8   2   2     2519.29     2479.63     39.44 o
   9   2   2      827.76      905.58     18.66 o
  10   2   2     1413.79     1531.45     37.12 o
  11   2   2      184.72      201.74      9.51 o
  12   2   2     1001.22     1060.35     28.94 o
 -12   3   2      122.28      137.95     16.60 o
 -11   3   2      189.33      167.82     24.00 o
 -10   3   2      318.54      319.23     29.60 o
  -9   3   2      331.54      327.23     18.63 o
  -8   3   2     1179.52     1147.31     26.30 o
  -7   3   2      140.89      146.05      4.75 o
  -6   3   2      189.10      207.37      5.29 o
  -5   3   2      705.84      766.66     10.85 o
  -4   3   2      599.09      659.58      9.89 o
  -3   3   2     2196.26     2223.49     27.76 o
  -2   3   2      248.67      251.55      4.83 o
  -1   3   2    13630.71    14217.18    147.93 o
   0   3   2    19481.67    19746.81    217.12 o
   1   3   2      113.65      107.53      3.53 o
   2   3   2     4830.87     5300.74     54.66 o
   3   3   2     1803.26     1891.81     20.29 o
   4   3   2     2969.15     3181.98     47.08 o
   5   3   2     2579.67     2494.00     41.21 o
   6   3   2     2265.61     2265.65     32.03 o
   7   3   2     2438.01     2446.94     35.22 o
   8   3   2      256.72      235.51      7.11 o
   9   3   2      830.42      848.35     17.58 o
  10   3   2      909.07      917.43     24.43 o
  11   3   2      640.88      657.49     19.88 o
  12   3   2       22.17       21.98      4.51 o
 -12   4   2      183.01      162.61     18.34 o
 -11   4   2      712.61      707.99     48.76 o
 -10   4   2      795.42      762.26     49.05 o
  -9   4   2      218.13      184.71     21.91 o
  -8   4   2      585.41      561.98     18.44 o
  -7   4   2      462.62      475.06      8.85 o
  -6   4   2     1062.87     1028.99     17.44 o
  -5   4   2      416.49      467.70      9.72 o
  -4   4   2     1681.91     1640.62     21.27 o
  -3   4   2     1813.71     1804.66     25.00 o
  -2   4   2     7185.01     7498.75    117.21 o
  -1   4   2      657.54      583.41      8.16 o
   0   4   2    18235.31    18319.27    189.59 o
   1   4   2     4236.99     4615.30     50.69 o
   2   4   2     6224.19     6441.70     62.51 o
   3   4   2     3661.49     3747.32     44.04 o
   4   4   2     5415.07     5507.15     56.30 o
   5   4   2     2073.55     1988.47     23.93 o
   6   4   2      221.57      217.88      4.44 o
   7   4   2      540.08      498.65      9.92 o
   8   4   2     1304.60     1280.09     22.19 o
   9   4   2      216.74      202.37      5.95 o
  10   4   2     1534.94     1514.89     61.09 o
  11   4   2       14.26       17.93      4.74 o
  12   4   2     1395.35     1428.56     37.02 o
 -12   5   2      285.70      259.37     30.74 o
 -11   5   2      987.50      869.17     56.83 o
 -10   5   2       29.96       31.50     13.57 o
  -9   5   2      733.46      717.48     46.30 o
  -8   5   2      736.11      714.65     23.37 o
  -7   5   2     3198.12     3174.20     53.44 o
  -6   5   2      370.84      406.69      9.03 o
  -5   5   2     6913.28     6843.13     77.69 o
  -4   5   2      236.92      225.55      4.88 o
  -3   5   2     4907.16     4730.57     70.53 o
  -2   5   2       73.47       58.92      2.54 o
  -1   5   2     6325.27     6388.73     93.05 o
   0   5   2    19664.56    20009.65    219.78 o
   1   5   2    10941.35    11073.42    110.97 o
   2   5   2     1862.84     1920.88     25.94 o
   3   5   2     4748.73     4788.79     48.65 o
   4   5   2     2227.75     2304.92     24.44 o
   5   5   2     7826.87     7935.12     80.76 o
   6   5   2      974.89      957.67     13.91 o
   7   5   2     4182.52     4265.05     57.18 o
   8   5   2      611.61      649.80     12.94 o
   9   5   2     1145.29     1165.92     21.04 o
  10   5   2      217.38      235.95      9.48 o
  11   5   2      705.08      758.96     30.45 o
 -11   6   2       74.52       79.69     19.16 o
 -10   6   2     3435.81     3405.92    149.99 o
  -9   6   2       13.91       16.70     11.00 o
  -8   6   2     4704.40     4633.68    190.54 o
  -7   6   2      268.21      282.28     10.60 o
  -6   6   2     4450.79     4227.05     69.94 o
  -5   6   2      147.79      149.16      4.64 o
  -4   6   2     4727.47     4769.95     60.79 o
  -3   6   2      218.42      199.62      4.81 o
  -2   6   2     6947.33     6468.28     76.75 o
  -1   6   2      348.15      378.82      6.99 o
   0   6   2     5941.23     5600.77     61.49 o
   1   6   2     2766.94     2993.75     31.37 o
   2   6   2    17874.85    18298.51    211.44 o
   3   6   2       79.55      102.54      2.73 o
   4   6   2     9942.34     9931.11    114.34 o
   5   6   2      305.55      308.85      5.35 o
   6   6   2     3515.88     3598.62     45.23 o
   7   6   2       58.20       64.08      3.12 o
   8   6   2     2984.91     2947.48     40.88 o
   9   6   2      115.60      116.07      6.23 o
  10   6   2      838.77      921.34     21.87 o
  11   6   2        0.87        0.30      2.85 o
 -11   7   2      857.34      764.16     54.07 o
 -10   7   2       81.87       95.15     19.35 o
  -9   7   2     2733.11     2578.87    119.72 o
  -8   7   2      423.73      408.78     32.16 o
  -7   7   2     2368.58     2492.67     51.50 o
  -6   7   2      144.91      167.39      6.89 o
  -5   7   2     7948.02     7761.37    117.35 o
  -4   7   2     1138.72     1080.19     18.52 o
  -3   7   2     5303.60     5339.94     67.33 o
  -2   7   2       85.91       98.02      3.23 o
  -1   7   2     5472.70     5427.48     57.95 o
   0   7   2     1266.14     1344.02     17.19 o
   1   7   2    13280.06    13212.32    132.02 o
   2   7   2      886.61      992.74     13.13 o
   3   7   2     3170.30     3078.40     37.38 o
   4   7   2     1170.29     1137.40     15.92 o
   5   7   2     4182.37     4108.75     49.57 o
   6   7   2     1191.65     1183.90     16.17 o
   7   7   2     1591.19     1538.82     23.69 o
   8   7   2       21.75       29.31      2.99 o
   9   7   2      433.41      444.25     10.96 o
  10   7   2       41.22       46.13      4.77 o
  11   7   2     1045.47      965.44     33.08 o
 -11   8   2      500.79      532.11     43.54 o
 -10   8   2      612.08      633.33     46.48 o
  -9   8   2       31.77       14.61     12.24 o
  -7   8   2      163.05      164.68     11.67 o
  -6   8   2      411.48      442.01     12.53 o
  -5   8   2      197.09      200.22      8.15 o
  -4   8   2     2987.16     2864.84     44.41 o
  -3   8   2      144.71      156.37      5.18 o
  -2   8   2     8461.66     8173.86     98.60 o
  -1   8   2     1538.29     1614.54     20.04 o
   0   8   2     2823.21     2779.63     33.25 o
   1   8   2     2009.23     2003.03     24.77 o
   2   8   2     4138.97     4134.25     61.08 o
   3   8   2     1923.87     1867.24     24.74 o
   4   8   2     2129.66     2175.95     25.32 o
   5   8   2      722.34      715.21     11.33 o
   6   8   2      965.06      931.91     13.42 o
   7   8   2      386.35      390.80     10.04 o
   8   8   2     1125.83     1124.36     21.08 o
   9   8   2      806.89      778.47     17.58 o
  10   8   2      363.95      395.32     13.09 o
  11   8   2      111.27      131.62      9.38 o
  -7   9   2     1413.43     1420.06     69.16 o
  -6   9   2      144.04      154.36      8.43 o
  -5   9   2     1621.86     1596.77     39.07 o
  -4   9   2      471.26      465.76     10.33 o
  -3   9   2       93.48       96.58      4.20 o
  -2   9   2      107.14      109.73      4.41 o
  -1   9   2     1244.34     1246.18     17.97 o
   0   9   2      247.20      244.84      5.91 o
   1   9   2     1944.50     1954.99     25.56 o
   2   9   2      708.59      699.76     12.65 o
   3   9   2      265.46      267.08      6.55 o
   4   9   2     1610.11     1606.40     22.12 o
   5   9   2     2404.75     2369.16     33.24 o
   6   9   2       34.41       40.88      3.01 o
   7   9   2      562.19      576.59     10.62 o
   8   9   2       68.00       68.41      4.75 o
   9   9   2     1515.04     1560.18     30.72 o
  10   9   2      451.85      448.59     14.63 o
  -7  10   2       42.03       62.14     12.24 o
  -6  10   2      843.59      798.22     26.14 o
  -5  10   2        0.87        1.64      2.93 o
  -4  10   2     1406.59     1405.69     24.83 o
  -3  10   2      128.18      133.75      5.07 o
  -2  10   2     2213.07     2206.23     33.43 o
  -1  10   2     1449.01     1489.31     21.53 o
   0  10   2      830.07      849.50     16.77 o
   1  10   2     1415.76     1386.33     21.03 o
   2  10   2      106.41      127.60      4.71 o
   3  10   2      628.69      602.58     13.37 o
   4  10   2     2941.23     2932.16     40.45 o
   5  10   2      175.00      172.43      5.76 o
   6  10   2     1988.31     1928.51     30.37 o
   7  10   2      325.26      322.26      8.66 o
   8  10   2     2654.07     2613.23     43.70 o
   9  10   2      624.14      626.91     16.38 o
  10  10   2      655.08      675.05     22.29 o
  -7  11   2     1512.76     1532.96     67.26 o
  -6  11   2       23.81       23.81      8.92 o
  -5  11   2      623.06      596.39     22.49 o
  -4  11   2      766.67      749.88     17.87 o
  -3  11   2     1100.20     1116.22     21.76 o
  -2  11   2     1808.36     1745.77     26.88 o
  -1  11   2     3093.66     3017.16     42.78 o
   0  11   2      244.12      243.58      7.85 o
   1  11   2     4659.91     4646.11     62.90 o
   2  11   2      996.03      963.02     17.61 o
   3  11   2     3856.18     3737.34     62.04 o
   4  11   2      754.87      724.25     14.70 o
   5  11   2      159.15      160.62      7.54 o
   6  11   2     1224.90     1204.37     22.85 o
   7  11   2       68.28       84.31      5.17 o
   8  11   2      295.77      313.23     12.67 o
   9  11   2      523.00      520.26     18.94 o
  -7  12   2      254.06      225.69     22.10 o
  -6  12   2     1983.10     2027.79     82.82 o
  -5  12   2       75.22       65.30      9.63 o
  -4  12   2     4741.35     4815.85    129.18 o
  -3  12   2     1194.73     1191.31     33.25 o
  -2  12   2     2731.74     2705.35     47.20 o
  -1  12   2       12.60       23.07      3.18 o
   0  12   2     1941.39     1938.69     32.10 o
   1  12   2      667.90      646.55     13.36 o
   2  12   2     2696.42     2600.99     42.66 o
   3  12   2      505.88      491.35     14.23 o
   4  12   2      888.00      886.07     18.55 o
   5  12   2      205.73      224.62      9.42 o
   6  12   2     1793.26     1757.20     31.35 o
   7  12   2       12.16        9.82      3.26 o
   8  12   2      350.16      343.19     10.75 o
   9  12   2       92.96      103.69      8.02 o
  -7  13   2     2080.62     2137.17     90.41 o
  -6  13   2       70.23       83.48     14.14 o
  -5  13   2     2497.85     2412.88     65.54 o
  -4  13   2      185.69      212.18     13.53 o
  -3  13   2     2332.78     2356.91     62.62 o
  -2  13   2      366.84      353.22     12.58 o
  -1  13   2     1719.04     1661.76     34.84 o
   0  13   2       13.32       18.91      3.86 o
   1  13   2     1059.10     1068.04     23.23 o
   2  13   2      354.64      340.23     10.39 o
   3  13   2     1912.86     1903.93     42.53 o
   4  13   2       24.74       25.02      4.24 o
   5  13   2     1459.60     1471.28     27.73 o
   6  13   2        5.65        3.59      3.17 o
   7  13   2     1009.67      970.28     20.63 o
   8  13   2      202.34      211.04      8.98 o
  -7  14   2      104.76      110.62     17.08 o
  -6  14   2     1118.56     1109.66     56.16 o
  -5  14   2      216.16      203.21     20.97 o
  -4  14   2      635.11      670.86     26.40 o
  -3  14   2       18.19       24.52      6.36 o
  -2  14   2      609.05      564.81     22.78 o
  -1  14   2      552.86      515.78     17.63 o
   0  14   2     1470.05     1431.45     35.76 o
   1  14   2      658.07      648.03     16.77 o
   2  14   2     1473.16     1479.47     29.44 o
   3  14   2      690.55      684.78     20.96 o
   4  14   2     1148.66     1086.89     24.26 o
   5  14   2      523.04      517.42     15.14 o
   6  14   2      914.20      891.53     22.63 o
   7  14   2      164.86      160.82      8.45 o
  -6  15   2       19.00       15.65     10.34 o
  -5  15   2      136.42      170.86     19.54 o
  -4  15   2       21.84       21.49      6.98 o
  -3  15   2     1554.51     1529.57     46.78 o
  -2  15   2      264.65      258.54     18.12 o
  -1  15   2     1661.41     1628.36     40.63 o
   0  15   2       75.53       95.55      7.96 o
   1  15   2      408.65      410.35     15.08 o
   2  15   2      133.93      142.11      6.64 o
   3  15   2      245.20      257.00     12.54 o
   4  15   2       89.11       78.50      6.43 o
   5  15   2     1521.92     1478.84     31.05 o
   6  15   2        7.35        6.20      3.82 o
  -5  16   2      252.27      209.85     22.67 o
  -4  16   2      354.52      348.04     19.32 o
  -3  16   2       61.98       68.49     12.90 o
  -2  16   2      353.70      370.22     19.05 o
  -1  16   2      266.84      292.42     22.63 o
   0  16   2     1506.08     1456.96     36.97 o
   1  16   2      194.39      202.12     10.80 o
   2  16   2     1583.67     1569.01     64.41 o
   3  16   2      429.57      404.18     16.44 o
   4  16   2      889.44      914.82     26.74 o
   5  16   2      195.32      191.98      9.83 o
  -3  17   2      989.64     1013.70     36.00 o
  -2  17   2       87.23       86.48     10.63 o
  -1  17   2     1178.83     1255.71     41.12 o
   0  17   2      570.08      578.23     23.95 o
   1  17   2      666.78      712.23     22.21 o
   2  17   2      669.93      680.17     28.58 o
   3  17   2      915.59      924.92     34.72 o
 -11   0   3     5929.49     5895.52    242.29 o
  -9   0   3     1531.29     1489.24    112.18 o
  -7   0   3    10203.85    10327.39    203.82 o
  -5   0   3     4252.07     4408.62     74.94 o
  -3   0   3     7558.26     7905.54    129.51 o
  -1   0   3    93044.81    92164.42   2808.54 o
   1   0   3     2167.69     2200.24     49.83 o
   3   0   3     5994.12     6169.18    137.88 o
   5   0   3     2412.59     2453.06     49.64 o
   7   0   3     3295.04     3310.31     71.87 o
   9   0   3     1461.58     1541.84     36.01 o
  11   0   3      515.12      534.58     23.62 o
 -12   1   3      395.76      390.98     32.68 o
 -11   1   3       21.75       16.74      9.69 o
 -10   1   3      844.11      807.87     36.67 o
  -9   1   3      854.98      838.73     26.48 o
  -8   1   3     5258.84     5291.50     88.34 o
  -7   1   3       85.28      104.86      3.67 o
  -6   1   3     4919.85     4939.97     59.61 o
  -5   1   3      690.95      727.24     10.10 o
  -4   1   3    15808.98    15798.58    185.36 o
  -3   1   3      550.77      582.99      8.37 o
  -2   1   3      962.95     1001.91     12.66 o
  -1   1   3      100.79      100.94      2.34 o
   0   1   3     1936.60     1931.61     20.93 o
   1   1   3       24.80       18.86      0.92 o
   2   1   3    15628.36    15795.03    175.77 o
   3   1   3      299.99      370.86     10.38 o
   4   1   3     4455.86     4338.36     73.82 o
   5   1   3     2867.23     3120.56     47.62 o
   6   1   3     4477.06     4396.42     69.23 o
   7   1   3      502.60      495.71      9.52 o
   8   1   3      590.79      591.92     11.12 o
   9   1   3      901.76      970.99     19.67 o
  10   1   3      329.84      351.74     12.03 o
  11   1   3      462.65      447.71     14.59 o
  12   1   3      886.09      910.06     24.75 o
 -12   2   3      313.83      312.26     23.68 o
 -11   2   3      581.95      552.22     30.76 o
 -10   2   3      148.00      123.42     19.35 o
  -9   2   3     1036.48     1071.34     31.54 o
  -8   2   3      202.01      222.27      8.54 o
  -7   2   3     1176.45     1169.12     16.42 o
  -6   2   3      671.46      757.62     10.61 o
  -5   2   3     1353.05     1385.54     17.64 o
  -4   2   3       15.32       34.04      2.70 o
  -3   2   3      822.65      807.25     10.62 o
  -2   2   3     2423.03     2503.80     30.88 o
  -1   2   3    16535.19    16767.05    182.42 o
   0   2   3     2249.08     2291.13     25.77 o
   1   2   3    19015.50    19047.76    196.20 o
   2   2   3      432.29      458.57      6.04 o
   3   2   3     3397.94     3243.49     62.79 o
   4   2   3     1071.80     1066.23     20.63 o
   5   2   3    10136.55    10354.16    176.70 o
   6   2   3     1475.59     1551.84     25.67 o
   7   2   3     3485.83     3427.00     47.21 o
   8   2   3       81.62       93.62      3.41 o
   9   2   3     2880.55     2851.66     51.58 o
  10   2   3      395.55      380.95     12.64 o
  11   2   3      794.24      831.76     22.92 o
  12   2   3       33.84       31.78      4.65 o
 -12   3   3      192.79      189.84     19.36 o
 -11   3   3      269.74      252.92     28.37 o
 -10   3   3      184.87      153.21     21.35 o
  -9   3   3       66.21       82.87      7.79 o
  -8   3   3      119.59      137.88      7.96 o
  -7   3   3       30.28       29.91      2.06 o
  -6   3   3       76.60       76.35      2.81 o
  -5   3   3      426.10      397.82      7.04 o
  -4   3   3     1900.82     1864.61     24.11 o
  -3   3   3      776.70      844.84     12.22 o
  -2   3   3     3277.37     3316.68     42.85 o
  -1   3   3     1844.65     1906.20     40.73 o
   0   3   3      977.49      929.92     11.34 o
   1   3   3      594.42      588.84      7.79 o
   2   3   3    10065.07    10640.35    103.13 o
   3   3   3      267.04      267.70      3.81 o
   4   3   3     6654.80     6571.21    108.54 o
   5   3   3      188.65      200.75      4.87 o
   6   3   3     1681.58     1686.52     28.10 o
   7   3   3     2324.11     2278.16     42.79 o
   8   3   3     1366.94     1317.17     26.71 o
   9   3   3       88.10       77.98      3.61 o
  10   3   3     1766.65     1792.02     42.16 o
  11   3   3       25.67       27.97      4.01 o
  12   3   3     1745.69     1874.57     64.79 o
 -12   4   3      134.85      136.80     23.81 o
 -11   4   3      211.84      227.11     26.85 o
 -10   4   3      372.12      356.89     32.35 o
  -9   4   3      691.64      639.31     43.07 o
  -8   4   3      168.80      170.64      8.54 o
  -7   4   3     1668.08     1745.16     27.24 o
  -6   4   3      385.98      420.29      8.32 o
  -5   4   3     5106.08     5265.57     64.75 o
  -4   4   3      990.81      978.46     13.89 o
  -3   4   3     4323.40     4516.77     63.67 o
  -2   4   3      411.37      466.46     10.29 o
  -1   4   3     1799.51     1890.96     21.95 o
   0   4   3     3791.10     3807.27     41.20 o
   1   4   3     2855.75     2724.20     31.42 o
   2   4   3      485.77      480.56      6.48 o
   3   4   3     3842.81     3713.33     39.92 o
   4   4   3     2225.49     2299.46     25.40 o
   5   4   3     2570.66     2433.02     31.16 o
   6   4   3     2704.34     2645.36     44.46 o
   7   4   3     2373.08     2301.03     43.09 o
   8   4   3      388.27      397.70     12.90 o
   9   4   3     1321.50     1334.29     23.26 o
  10   4   3     1711.03     1783.19     73.05 o
  11   4   3      818.20      896.03     23.91 o
  12   4   3       20.69       23.81      8.06 o
 -12   5   3     1571.16     1569.39     87.37 o
 -11   5   3       29.86       26.94     13.57 o
 -10   5   3     2364.75     2281.18    106.73 o
  -9   5   3       78.21       65.36     14.70 o
  -8   5   3     3109.18     3123.09     74.96 o
  -7   5   3       76.25       79.37      4.76 o
  -6   5   3     2530.00     2481.94     34.28 o
  -5   5   3      111.08      142.69      4.25 o
  -4   5   3     2990.58     2817.38     37.87 o
  -3   5   3     1923.60     1866.08     30.07 o
  -2   5   3     7902.33     7760.84     92.05 o
  -1   5   3      336.54      349.16      6.24 o
   0   5   3    13940.13    14145.97    147.36 o
   1   5   3     3825.49     4087.03     45.67 o
   2   5   3      241.97      255.51      5.06 o
   3   5   3     1171.61     1292.36     14.73 o
   4   5   3     3460.80     3499.12     38.21 o
   5   5   3     1598.99     1554.52     18.06 o
   6   5   3      437.06      470.90      7.28 o
   7   5   3     1567.40     1611.95     23.55 o
   8   5   3     1189.34     1255.02     21.86 o
   9   5   3       43.22       61.95      4.55 o
  10   5   3     1287.73     1296.29     36.99 o
  11   5   3       40.76       27.32      7.97 o
 -11   6   3      987.72      902.66     58.25 o
 -10   6   3        8.25        2.94     10.44 o
  -9   6   3     3896.65     3667.38    159.47 o
  -8   6   3      882.07      870.02     32.70 o
  -7   6   3     7728.42     7519.09    119.28 o
  -6   6   3      547.74      568.34     11.96 o
  -5   6   3     7747.54     7699.46     97.64 o
  -4   6   3      384.78      364.62     15.83 o
  -3   6   3     8102.45     7987.81    104.55 o
  -2   6   3      149.03      140.40      3.92 o
  -1   6   3      802.46      733.67     12.95 o
   0   6   3      200.95      180.60      4.02 o
   1   6   3     5673.47     5535.45     60.36 o
   2   6   3     1559.45     1596.57     20.71 o
   3   6   3     8748.79     8480.88     97.59 o
   4   6   3      328.89      308.11      5.15 o
   5   6   3     1134.04     1142.09     13.30 o
   6   6   3       25.19       27.17      1.90 o
   7   6   3     3186.75     3145.83     43.57 o
   8   6   3      458.27      474.68     10.37 o
   9   6   3      124.91      123.59      7.20 o
  10   6   3       44.39       48.12      4.26 o
  11   6   3       62.58       64.51     10.63 o
 -11   7   3       84.21       92.97     20.59 o
 -10   7   3     1966.00     1874.29     95.82 o
  -9   7   3      483.98      445.21     36.43 o
  -8   7   3     2898.03     2876.74     85.85 o
  -7   7   3      269.27      282.74     11.44 o
  -6   7   3     3659.21     3538.18     59.69 o
  -5   7   3      429.57      444.16      9.36 o
  -4   7   3     2503.79     2347.72     36.09 o
  -3   7   3      213.53      198.42      5.71 o
  -2   7   3    13010.65    12760.95    161.19 o
  -1   7   3     2066.52     2008.92     25.39 o
   0   7   3     2283.29     1957.79     27.82 o
   1   7   3     4681.51     4944.68     58.59 o
   2   7   3     1039.83      954.29     14.00 o
   3   7   3     3973.63     3981.79     42.01 o
   4   7   3      538.73      534.54      8.19 o
   5   7   3      903.87      884.45     12.71 o
   6   7   3     3248.15     3214.77     44.04 o
   7   7   3      172.08      167.83      5.02 o
   8   7   3     1589.16     1554.73     23.40 o
   9   7   3       77.97       77.84      5.33 o
  10   7   3      761.78      794.18     24.65 o
  11   7   3      279.36      272.50     15.47 o
 -11   8   3      390.83      364.67     36.71 o
 -10   8   3       50.78       56.07     16.70 o
  -9   8   3      760.87      779.71     49.14 o
  -8   8   3      260.79      229.10     25.04 o
  -7   8   3      937.44     1008.56     32.52 o
  -6   8   3       47.35       67.03      7.85 o
  -5   8   3     3387.19     3383.45     60.69 o
  -4   8   3     1241.76     1239.60     19.07 o
  -3   8   3     3322.97     3274.02     43.90 o
  -2   8   3     1494.81     1475.29     20.75 o
  -1   8   3      279.03      262.81      5.53 o
   0   8   3      546.08      624.30     10.70 o
   1   8   3     8959.49     9130.05     91.55 o
   2   8   3      397.49      440.65      7.60 o
   3   8   3     4087.40     4073.11     45.35 o
   4   8   3     1055.56     1106.28     19.46 o
   5   8   3     2036.38     2025.98     25.89 o
   6   8   3     2854.34     2850.95     35.26 o
   7   8   3      849.21      843.17     16.97 o
   8   8   3      829.90      872.27     17.25 o
   9   8   3      911.11      918.35     22.22 o
  10   8   3      282.62      288.99     15.90 o
  -7   9   3      156.91      166.37     12.23 o
  -6   9   3      459.91      483.33     19.88 o
  -5   9   3      263.96      260.91      9.95 o
  -4   9   3      391.97      390.69      8.29 o
  -3   9   3      338.56      332.55      7.32 o
  -2   9   3     2729.73     2754.52     35.19 o
  -1   9   3      878.37      861.35     12.90 o
   0   9   3     2867.44     2930.63     39.83 o
   1   9   3     1090.42     1189.50     15.49 o
   2   9   3     1684.50     1677.46     22.84 o
   3   9   3      455.34      443.11      7.99 o
   4   9   3     4885.61     4822.06     62.94 o
   5   9   3      142.60      150.70      5.10 o
   6   9   3     2907.19     2863.15     38.67 o
   7   9   3      349.92      330.01      7.95 o
   8   9   3     1409.52     1388.31     25.39 o
   9   9   3      159.24      156.56      8.21 o
  10   9   3     1155.19     1173.13     27.73 o
  -7  10   3      709.20      689.68     38.33 o
  -6  10   3       19.07       26.20      5.51 o
  -5  10   3      854.45      875.22     21.97 o
  -4  10   3      233.68      234.29      7.91 o
  -3  10   3     1130.62     1152.94     19.12 o
  -2  10   3     1413.86     1430.22     22.66 o
  -1  10   3     1500.70     1489.24     20.19 o
   0  10   3       49.65       54.10      3.45 o
   1  10   3     2619.14     2596.16     36.58 o
   2  10   3       20.05       28.79      2.30 o
   3  10   3     3928.80     3862.64     56.40 o
   4  10   3      610.68      595.87     12.49 o
   5  10   3     1796.68     1720.86     31.24 o
   6  10   3      908.28      874.22     16.49 o
   7  10   3     1140.28     1148.89     18.21 o
   8  10   3      715.76      643.01     20.36 o
   9  10   3     1308.27     1306.02     30.33 o
  10  10   3       73.65       86.19      6.87 o
  -7  11   3      351.59      323.78     25.04 o
  -6  11   3     1619.49     1670.23     70.49 o
  -5  11   3      917.56      849.10     28.60 o
  -4  11   3     2195.43     2241.64     46.25 o
  -3  11   3       25.83       23.15      3.52 o
  -2  11   3     2327.68     2393.95     35.81 o
  -1  11   3       89.66       95.44      4.63 o
   0  11   3     2519.86     2579.24     35.32 o
   1  11   3      656.03      646.61     12.28 o
   2  11   3     1660.51     1623.99     26.31 o
   3  11   3     1070.92     1073.90     19.26 o
   4  11   3      966.44      957.50     18.13 o
   5  11   3      833.80      818.17     17.11 o
   6  11   3     1417.41     1460.26     27.51 o
   7  11   3      398.97      388.82     10.61 o
   8  11   3      996.39      963.79     24.48 o
   9  11   3      344.88      338.22     12.91 o
  -7  12   3     1628.17     1777.34     74.09 o
  -6  12   3       96.54      107.58     15.37 o
  -5  12   3     3300.55     3208.69     82.52 o
  -4  12   3      646.29      635.33     21.45 o
  -3  12   3     2262.95     2315.31     49.35 o
  -2  12   3     1306.54     1367.98     29.65 o
  -1  12   3     4080.84     3995.59     78.63 o
   0  12   3      746.95      721.23     14.89 o
   1  12   3     2907.73     2899.30     43.86 o
   2  12   3      192.05      200.75      7.22 o
   3  12   3      232.83      240.42      9.73 o
   4  12   3      384.16      392.75     11.02 o
   5  12   3      862.61      826.05     17.84 o
   6  12   3      794.62      796.57     17.45 o
   7  12   3      390.87      400.06     11.25 o
   8  12   3      196.50      191.77      7.93 o
  -7  13   3      189.97      195.52     21.72 o
  -6  13   3     1365.02     1280.90     61.85 o
  -5  13   3      435.38      411.60     22.29 o
  -4  13   3     1631.36     1652.94     47.60 o
  -3  13   3      942.00      918.47     31.22 o
  -2  13   3     1884.50     1856.54     39.06 o
  -1  13   3      227.00      213.45      8.24 o
   0  13   3      639.60      657.64     16.84 o
   1  13   3      174.57      183.92      7.93 o
   2  13   3     3171.93     3160.24     83.77 o
   3  13   3      592.80      573.83     17.98 o
   4  13   3     1211.44     1174.62     24.89 o
   5  13   3      496.88      492.13     13.14 o
   6  13   3     1024.06     1028.23     21.39 o
   7  13   3      824.95      801.89     19.36 o
   8  13   3      832.06      822.83     19.27 o
  -7  14   3      821.54      904.94     48.57 o
  -6  14   3        9.44       16.60      9.87 o
  -5  14   3      459.35      492.65     32.92 o
  -4  14   3       76.83       60.43     11.53 o
  -3  14   3      445.35      436.83     19.79 o
  -2  14   3      521.21      508.97     16.20 o
  -1  14   3     2075.43     2054.20     46.54 o
   0  14   3     1031.07     1006.97     22.99 o
   1  14   3      735.08      710.80     17.76 o
   2  14   3      458.26      479.84     16.84 o
   3  14   3     1212.61     1189.36     30.61 o
   4  14   3      186.54      189.99      8.79 o
   5  14   3     1528.92     1522.82     31.05 o
   6  14   3       23.46       27.85      4.77 o
   7  14   3      878.44      857.85     20.88 o
  -6  15   3      119.89      107.29     16.89 o
  -5  15   3      133.50      118.96     17.27 o
  -4  15   3     1474.05     1524.26     55.02 o
  -3  15   3       89.74       93.40     10.12 o
  -2  15   3      507.85      509.52     21.83 o
  -1  15   3      148.02      154.05     11.58 o
   0  15   3      574.37      592.89     19.29 o
   1  15   3       49.05       48.89      5.90 o
   2  15   3     1277.95     1309.03     33.66 o
   3  15   3      201.62      189.96     11.57 o
   4  15   3     1057.38     1068.71     24.36 o
   5  15   3      303.61      311.18     11.75 o
   6  15   3      236.64      221.17     10.07 o
  -5  16   3      215.08      209.66     22.67 o
  -4  16   3       85.67       75.04     10.35 o
  -3  16   3      659.55      678.66     35.24 o
  -2  16   3      631.40      645.75     26.02 o
  -1  16   3     1035.14     1056.37     34.91 o
   0  16   3      189.87      192.74     13.02 o
   1  16   3      640.44      640.31     20.00 o
   2  16   3      171.96      164.71     15.70 o
   3  16   3      464.50      478.26     15.27 o
   4  16   3      401.16      396.77     13.78 o
  -3  17   3      109.37       99.73     11.64 o
  -2  17   3      642.50      654.29     27.61 o
  -1  17   3      306.44      302.45     17.19 o
   0  17   3      710.01      745.65     23.76 o
   1  17   3      295.55      318.49     13.34 o
   2  17   3     1512.23     1533.96     49.01 o
 -12   0   4     3117.44     3137.35    144.29 o
 -10   0   4     1521.91     1545.58     78.74 o
  -8   0   4     5510.08     5634.49    137.55 o
  -6   0   4     2926.33     2948.93     51.16 o
  -4   0   4     7033.57     7013.63    118.67 o
  -2   0   4     3002.24     3007.42     42.68 o
   0   0   4       82.22       89.20      3.07 o
   2   0   4     7261.13     7255.68    154.13 o
   4   0   4     6995.85     7214.28    152.21 o
   6   0   4     3003.74     2956.39     67.65 o
   8   0   4       93.33      109.07      5.29 o
  10   0   4       14.82       25.23      5.12 o
  12   0   4     1038.86     1071.43     40.32 o
 -12   1   4      211.57      202.69     19.98 o
 -11   1   4     2602.71     2525.90     85.79 o
 -10   1   4       36.77       48.10     10.13 o
  -9   1   4     2339.00     2271.92     58.02 o
  -8   1   4      371.86      400.57     11.09 o
  -7   1   4     3690.98     3776.48     44.81 o
  -6   1   4      213.67      219.63      4.66 o
  -5   1   4     3891.25     3878.68     48.27 o
  -4   1   4      308.17      299.07      5.44 o
  -3   1   4     8203.61     8794.67     95.48 o
  -2   1   4     5292.83     5473.65     64.40 o
  -1   1   4    18670.18    18932.21    193.56 o
   0   1   4     4957.94     5262.98     53.82 o
   1   1   4     8658.96     8829.21     95.17 o
   2   1   4     2235.25     2254.44     28.11 o
   3   1   4     4305.81     4248.51     54.67 o
   4   1   4      286.64      304.30      5.41 o
   5   1   4     2124.66     2105.71     29.19 o
   6   1   4       59.68       82.05      2.71 o
   7   1   4     4296.96     4282.01     58.96 o
   8   1   4     1149.36     1136.57     19.51 o
   9   1   4     2790.23     2806.21     50.77 o
  10   1   4      683.66      685.61     18.62 o
  11   1   4      431.30      457.39     14.47 o
  12   1   4       22.28       35.47      4.47 o
 -12   2   4       69.26       68.32     13.52 o
 -11   2   4      129.59      114.95     19.68 o
 -10   2   4      282.05      284.60     28.65 o
  -9   2   4      332.07      321.44     19.05 o
  -8   2   4     1807.21     1808.64     38.33 o
  -7   2   4      324.05      353.57      7.12 o
  -6   2   4     1558.66     1541.58     19.73 o
  -5   2   4     4482.36     4479.40     51.98 o
  -4   2   4     4328.02     4393.56     50.95 o
  -3   2   4      818.82      830.81     11.11 o
  -2   2   4     2487.52     2456.82     32.03 o
  -1   2   4     2811.93     2952.72     37.31 o
   0   2   4     3069.42     3140.83     33.03 o
   1   2   4     5065.03     5076.72     55.40 o
   2   2   4     5462.90     5571.48     60.65 o
   3   2   4     3414.88     3567.89     44.41 o
   4   2   4     5984.81     6015.25     90.72 o
   5   2   4     6479.25     6472.41    111.13 o
   6   2   4     7086.45     7008.01    121.64 o
   7   2   4      466.85      484.66     10.49 o
   8   2   4     1626.17     1564.32     25.53 o
   9   2   4      233.30      222.83      6.24 o
  10   2   4      863.51      925.49     23.47 o
  11   2   4      148.68      156.31      7.87 o
  12   2   4      803.70      887.17     23.85 o
 -12   3   4      248.45      297.97     23.27 o
 -11   3   4      162.16      187.55     25.23 o
 -10   3   4      246.43      200.07     24.10 o
  -9   3   4      601.43      595.20     42.31 o
  -8   3   4     1143.12     1108.23     32.11 o
  -7   3   4      565.77      600.63     11.22 o
  -6   3   4     1468.96     1504.32     19.12 o
  -5   3   4     5205.33     5141.36     63.82 o
  -4   3   4     2844.74     2951.99     37.05 o
  -3   3   4     2933.24     2991.36     44.04 o
  -2   3   4     1313.84     1272.98     21.43 o
  -1   3   4     4048.20     4025.35     45.68 o
   0   3   4      198.70      210.94      3.61 o
   1   3   4    34847.76    35295.08    379.54 o
   2   3   4     3098.76     3349.22     32.88 o
   3   3   4     8964.53     9148.23     96.27 o
   4   3   4       67.77       58.55      1.93 o
   5   3   4     6120.13     5985.90    103.38 o
   6   3   4      569.89      584.86     14.31 o
   7   3   4     3368.07     3234.83     50.56 o
   8   3   4       18.79       20.12      4.35 o
   9   3   4     2774.47     2852.75     94.20 o
  10   3   4       25.37       18.69      6.64 o
  11   3   4     1941.80     1921.16     67.45 o
 -12   4   4      897.10      875.05     58.82 o
 -11   4   4      615.49      618.15     45.44 o
 -10   4   4      321.32      265.15     27.80 o
  -9   4   4      289.18      317.07     17.91 o
  -8   4   4      651.81      644.25     35.17 o
  -7   4   4      298.14      283.55      8.61 o
  -6   4   4      689.29      689.57     11.59 o
  -5   4   4      894.65      892.96     13.43 o
  -4   4   4     2191.30     2010.09     26.87 o
  -3   4   4     2903.95     2945.82     42.61 o
  -2   4   4     6789.97     6771.16     92.20 o
  -1   4   4      493.30      439.15      8.36 o
   0   4   4     7186.67     7172.25    103.44 o
   1   4   4      495.18      471.88      6.24 o
   2   4   4     1366.02     1351.07     15.72 o
   3   4   4     3422.99     3674.57     39.92 o
   4   4   4     1100.97     1000.48     13.42 o
   5   4   4     1662.43     1592.70     30.73 o
   6   4   4     2366.06     2399.25     78.74 o
   7   4   4      310.33      301.19     12.46 o
   8   4   4     1406.54     1450.66     37.77 o
   9   4   4      290.24      290.46     13.47 o
  10   4   4     1535.81     1461.33     55.40 o
  11   4   4        0.29       -0.09      5.79 o
 -12   5   4       21.65       13.38     14.14 o
 -11   5   4     1006.78      977.23     61.28 o
 -10   5   4       38.49       62.33     16.03 o
  -9   5   4     2078.10     1832.93     91.93 o
  -8   5   4     1474.24     1371.32     39.06 o
  -7   5   4     3915.40     3853.84     57.01 o
  -6   5   4     1304.44     1338.69     20.38 o
  -5   5   4     3631.03     3555.76     52.37 o
  -4   5   4     1312.95     1230.70     29.51 o
  -3   5   4     4247.96     4148.95     56.22 o
  -2   5   4      187.47      173.15      4.46 o
  -1   5   4     3973.24     4076.02     52.23 o
   0   5   4     3105.23     3074.05     36.47 o
   1   5   4     1202.23      984.97     13.03 o
   2   5   4     8015.17     8398.67     90.29 o
   3   5   4     6725.07     6715.38     68.77 o
   4   5   4      345.78      316.27      5.03 o
   5   5   4     1897.36     1947.55     25.31 o
   6   5   4      873.58      914.28     12.00 o
   7   5   4      486.73      501.23     11.04 o
   8   5   4      225.11      192.07     10.63 o
   9   5   4      968.09      936.57     28.21 o
  10   5   4       69.59       81.25     13.71 o
  11   5   4      248.15      243.71     18.02 o
 -11   6   4       63.64       48.57     16.70 o
 -10   6   4     2015.68     1984.53     98.19 o
  -9   6   4      104.99       87.85     17.36 o
  -8   6   4     1622.29     1627.31     54.04 o
  -7   6   4       47.82       56.32      4.02 o
  -6   6   4     4853.45     4878.20     69.48 o
  -5   6   4      167.66      166.51      7.04 o
  -4   6   4     4929.40     4944.56     82.24 o
  -3   6   4      445.15      407.02      8.12 o
  -2   6   4     3684.71     3435.42     46.14 o
  -1   6   4     1029.34     1009.52     15.29 o
   0   6   4     2162.09     1894.56     23.99 o
   1   6   4     1390.38     1545.49     17.47 o
   2   6   4      125.13      174.01      4.31 o
   3   6   4      294.35      291.75      5.67 o
   4   6   4      905.03      907.61     12.26 o
   5   6   4      469.87      461.41      6.80 o
   6   6   4     2317.04     2298.01     31.70 o
   7   6   4      688.10      669.28     11.29 o
   8   6   4      622.53      605.66     12.32 o
   9   6   4      157.66      147.84      5.97 o
  10   6   4      449.22      426.65     18.25 o
  11   6   4       13.61       14.87      5.83 o
 -11   7   4     1146.43     1157.38     68.40 o
 -10   7   4      276.84      259.08     28.84 o
  -9   7   4     1893.62     1795.65     90.79 o
  -8   7   4      206.35      217.03     16.51 o
  -7   7   4     2617.87     2622.05     53.94 o
  -6   7   4     1001.28      964.70     18.04 o
  -5   7   4     3043.80     2995.38     53.03 o
  -4   7   4      672.75      665.49     13.87 o
  -3   7   4     7672.87     7784.18    107.11 o
  -2   7   4      225.50      187.40      5.02 o
  -1   7   4     1987.17     1974.55     27.13 o
   0   7   4      205.54      220.27      5.33 o
   1   7   4     2397.56     2339.36     36.98 o
   2   7   4      242.16      253.56      5.28 o
   3   7   4     3633.42     3406.35     44.65 o
   4   7   4     1436.47     1434.14     18.22 o
   5   7   4     1231.04     1183.01     14.97 o
   6   7   4      185.59      176.34      5.12 o
   7   7   4      540.58      522.14      9.98 o
   8   7   4      431.32      441.78      8.55 o
   9   7   4      515.25      532.94     16.53 o
  10   7   4      115.90      102.34      9.78 o
  11   7   4      379.33      352.16     17.81 o
 -11   8   4      406.40      382.79     37.19 o
 -10   8   4     1474.13     1480.21     79.40 o
  -9   8   4      231.18      219.33     25.71 o
  -8   8   4      719.24      698.51     43.54 o
  -7   8   4      560.83      561.35     34.48 o
  -6   8   4     1509.14     1535.95     28.62 o
  -5   8   4      537.27      534.28     13.91 o
  -4   8   4      208.68      214.51      6.52 o
  -3   8   4     1474.00     1479.57     24.34 o
  -2   8   4     3457.88     3540.70     47.08 o
  -1   8   4     1460.93     1314.18     19.93 o
   0   8   4    10249.20    10451.23    126.16 o
   1   8   4       36.82       39.72      2.37 o
   2   8   4     2679.81     2694.63     33.65 o
   3   8   4     2600.34     2602.06     33.02 o
   4   8   4      945.18      909.98     12.29 o
   5   8   4       51.71       61.41      2.86 o
   6   8   4     1421.25     1425.15     18.62 o
   7   8   4       81.51       98.62      4.94 o
   8   8   4     1510.65     1416.57     26.23 o
   9   8   4      225.12      219.18      9.09 o
  10   8   4     1110.79     1175.42     26.93 o
  -7   9   4      607.05      630.58     33.77 o
  -6   9   4       45.20       52.37      5.78 o
  -5   9   4     3030.68     3079.90     50.59 o
  -4   9   4     1159.22     1101.06     18.11 o
  -3   9   4     3394.44     3358.14     45.89 o
  -2   9   4      124.20      143.65      4.50 o
  -1   9   4     1339.17     1384.91     21.45 o
   0   9   4      261.99      287.18      6.61 o
   1   9   4     1674.06     1700.47     23.54 o
   2   9   4      463.66      451.41      9.11 o
   3   9   4     5234.73     5387.90     66.00 o
   4   9   4      978.36      911.66     14.86 o
   5   9   4     4228.87     4189.46     55.49 o
   6   9   4      638.34      628.84     11.38 o
   7   9   4     3772.77     3731.11     58.63 o
   8   9   4       75.09       84.22      5.45 o
   9   9   4     1800.61     1835.96     38.71 o
  10   9   4       45.69       50.26      9.66 o
  -7  10   4      101.89       95.72     13.95 o
  -6  10   4     1262.31     1281.45     38.94 o
  -5  10   4     1502.78     1448.77     31.74 o
  -4  10   4      145.94      143.83      6.15 o
  -3  10   4      265.11      254.90      6.70 o
  -2  10   4     2245.51     2149.06     32.81 o
  -1  10   4       20.97       23.13      2.48 o
   0  10   4     3849.13     4056.91     48.77 o
   1  10   4      696.26      713.38     11.27 o
   2  10   4     5319.26     5341.89     76.11 o
   3  10   4      369.46      374.81     10.49 o
   4  10   4     2911.74     2865.83     43.58 o
   5  10   4     1528.96     1532.66     28.44 o
   6  10   4     2630.40     2618.93     39.61 o
   7  10   4      239.66      227.78      5.90 o
   8  10   4     2605.66     2633.30     63.67 o
   9  10   4       49.88       66.29      6.08 o
  -7  11   4      417.10      422.92     28.56 o
  -6  11   4       10.98       11.73      5.27 o
  -5  11   4     1911.04     1864.91     51.17 o
  -4  11   4      715.18      747.47     19.98 o
  -3  11   4     3375.33     3366.88     48.69 o
  -2  11   4     1484.12     1499.82     22.03 o
  -1  11   4     2306.50     2255.18     32.86 o
   0  11   4      313.91      283.67      6.69 o
   1  11   4     2316.23     2170.39     29.35 o
   2  11   4      926.38      929.07     19.94 o
   3  11   4     1243.47     1268.58     22.31 o
   4  11   4      181.47      185.09     11.91 o
   5  11   4     1965.64     1931.93     33.18 o
   6  11   4      290.42      301.21     10.32 o
   7  11   4     1118.39     1116.27     21.26 o
   8  11   4      735.80      697.06     19.76 o
   9  11   4      370.31      369.91     13.69 o
  -7  12   4      194.84      223.03     21.44 o
  -6  12   4     2057.11     2027.79     85.00 o
  -5  12   4      238.17      237.93     14.47 o
  -4  12   4     2897.66     2888.49     74.79 o
  -3  12   4      310.47      304.10     11.66 o
  -2  12   4     2093.01     2052.44     35.79 o
  -1  12   4      163.79      175.46      7.27 o
   0  12   4     1369.09     1375.72     24.11 o
   1  12   4      265.58      271.99      7.59 o
   2  12   4     1276.80     1251.07     27.01 o
   3  12   4      190.65      180.30      7.23 o
   4  12   4     1486.69     1438.71     27.06 o
   5  12   4      379.62      375.73     10.83 o
   6  12   4      205.84      216.90      8.15 o
   7  12   4       36.31       30.92      4.22 o
   8  12   4      118.32      123.40      8.28 o
  -7  13   4     1583.91     1639.49     72.95 o
  -6  13   4       49.71       45.25     12.05 o
  -5  13   4     2345.60     2312.42     63.38 o
  -4  13   4      239.22      229.50     14.15 o
  -3  13   4     1995.16     1880.05     53.01 o
  -2  13   4      236.19      244.72     10.46 o
  -1  13   4     1437.09     1411.33     26.76 o
   0  13   4      590.49      600.14     14.46 o
   1  13   4     1627.14     1567.17     30.92 o
   2  13   4      759.69      749.33     30.96 o
   3  13   4      403.85      419.50     12.56 o
   4  13   4      261.37      274.72     10.12 o
   5  13   4      827.66      795.29     17.76 o
   6  13   4       75.56       68.88      5.38 o
   7  13   4      635.29      681.42     17.30 o
   8  13   4      259.85      280.85     12.57 o
  -7  14   4      141.27      155.49     20.59 o
  -6  14   4     1079.99     1027.89     54.07 o
  -5  14   4      469.61      496.03     22.39 o
  -4  14   4      746.59      740.63     28.22 o
  -3  14   4      425.08      425.26     19.66 o
  -2  14   4     2251.58     2241.90     45.85 o
  -1  14   4      112.56      131.11      8.05 o
   0  14   4      812.91      826.17     20.06 o
   1  14   4       64.12       62.23      7.50 o
   2  14   4     1542.17     1572.02     37.37 o
   3  14   4     1173.76     1192.53     29.14 o
   4  14   4     2152.23     2139.70     40.35 o
   5  14   4      643.03      646.00     17.35 o
   6  14   4     1343.31     1327.48     28.24 o
   7  14   4      435.15      456.32     14.00 o
  -6  15   4       72.89       55.40     13.95 o
  -5  15   4      291.61      331.09     27.42 o
  -4  15   4       19.65       20.05      7.27 o
  -3  15   4       84.41       87.16      9.89 o
  -2  15   4      366.25      369.85     18.38 o
  -1  15   4     1245.81     1269.89     29.77 o
   0  15   4      248.65      240.44     11.65 o
   1  15   4     2287.02     2233.11     49.57 o
   2  15   4      203.08      227.40     11.89 o
   3  15   4     1982.45     1897.56     38.06 o
   4  15   4        7.19        2.87      3.92 o
   5  15   4      318.66      300.32     11.64 o
   6  15   4      122.74      107.93      7.52 o
  -5  16   4      176.33      168.01     20.40 o
  -4  16   4     1131.03     1187.41     40.25 o
  -3  16   4       42.26       42.32      8.38 o
  -2  16   4     1077.21     1162.24     75.75 o
  -1  16   4       64.68       75.55      7.94 o
   0  16   4      857.55      887.72     25.66 o
   1  16   4       29.81       27.75      4.97 o
   2  16   4      511.56      551.97     24.19 o
   3  16   4      839.49      839.72     21.39 o
   4  16   4     1106.57     1142.33     26.36 o
  -2  17   4      161.13      178.57     14.51 o
  -1  17   4      618.72      647.69     40.03 o
   0  17   4      621.53      702.51     23.18 o
   1  17   4     1153.67     1260.55     31.88 o
   2  17   4      493.06      518.56     24.43 o
 -11   0   5      760.38      754.29     51.32 o
  -9   0   5      921.47      882.42     35.24 o
  -7   0   5    10301.96    10589.59    175.82 o
  -5   0   5    12467.55    12324.03    209.05 o
  -3   0   5     6605.53     7069.13    102.33 o
  -1   0   5     5121.75     5260.51     79.69 o
   1   0   5     8893.22     9117.40    123.61 o
   3   0   5     5837.74     5850.03    125.14 o
   7   0   5     1618.65     1536.85     33.91 o
   9   0   5      403.41      373.78     16.13 o
  11   0   5      327.59      377.48     17.65 o
 -12   1   5     1738.79     1778.51     67.21 o
 -11   1   5      175.43      194.85     18.04 o
 -10   1   5     1854.79     1828.61     63.65 o
  -9   1   5      279.12      282.02     14.22 o
  -8   1   5     1547.69     1601.60     30.44 o
  -7   1   5     5080.09     5107.42     59.82 o
  -6   1   5     2867.66     2762.02     32.68 o
  -5   1   5      974.72      973.37     14.12 o
  -4   1   5     3794.74     3995.38     48.06 o
  -3   1   5     1695.95     1799.31     21.16 o
  -2   1   5    19088.68    20005.25    230.61 o
  -1   1   5      686.37      695.23      8.48 o
   0   1   5     1857.24     1954.70     20.72 o
   1   1   5      937.98      899.04      9.73 o
   2   1   5     1632.64     1614.98     21.02 o
   3   1   5      984.73      977.18     12.91 o
   4   1   5     1430.59     1425.86     19.49 o
   5   1   5       65.36       65.39      2.54 o
   6   1   5      174.92      183.92      4.31 o
   7   1   5     1468.96     1484.82     24.10 o
   8   1   5     1150.68     1163.08     17.81 o
   9   1   5      122.68      138.05      4.85 o
  10   1   5      654.24      665.63     21.77 o
  11   1   5      155.53      161.90      7.51 o
 -12   2   5      400.74      385.13     26.26 o
 -11   2   5      480.29      439.55     26.73 o
 -10   2   5      510.76      457.73     36.52 o
  -9   2   5     2415.00     2360.73     92.92 o
  -8   2   5      228.60      240.10     12.45 o
  -7   2   5     1583.18     1595.44     21.17 o
  -6   2   5     1351.92     1351.91     18.11 o
  -5   2   5     5873.35     6006.82     68.92 o
  -4   2   5     2387.57     2455.48     29.75 o
  -3   2   5     2729.89     2689.31     33.15 o
  -2   2   5     3745.92     3771.83     49.21 o
  -1   2   5    12448.89    12656.38    133.08 o
   0   2   5     2116.69     2183.33     23.44 o
   1   2   5     7444.72     7539.51     77.28 o
   2   2   5     1462.67     1479.48     16.21 o
   3   2   5     9537.99     9477.04    115.56 o
   4   2   5       76.69      100.10      2.85 o
   5   2   5     9293.88     9534.44    127.17 o
   6   2   5     1162.20     1141.34     23.22 o
   7   2   5     4269.01     4122.88     90.79 o
   8   2   5      980.61     1044.40     31.31 o
   9   2   5     1528.42     1558.42     65.93 o
  10   2   5      124.73      130.06     11.10 o
  11   2   5     1211.32     1261.16     46.77 o
 -12   3   5      572.94      549.53     40.13 o
 -11   3   5      311.62      302.44     30.83 o
 -10   3   5      252.07      227.02     25.80 o
  -9   3   5      391.86      383.86     28.27 o
  -8   3   5     2181.57     2182.92     54.46 o
  -7   3   5      568.79      577.68     10.68 o
  -6   3   5     1276.82     1267.59     18.39 o
  -5   3   5     1011.06      977.08     14.47 o
  -4   3   5     2351.68     2291.81     30.69 o
  -3   3   5      539.04      565.11     10.37 o
  -2   3   5      951.59      851.39     12.71 o
  -1   3   5     3275.74     3299.85     36.00 o
   0   3   5     2751.92     2696.82     28.21 o
   1   3   5     2538.07     2696.33     27.87 o
   2   3   5    10171.51    10480.33    102.18 o
   3   3   5     3685.16     3943.19     46.39 o
   4   3   5     4676.88     4676.23     60.66 o
   5   3   5      828.46      830.14     13.21 o
   6   3   5     9279.91     9036.54    156.43 o
   7   3   5      392.61      381.78     11.08 o
   8   3   5     2708.20     2722.86     63.40 o
   9   3   5      377.65      380.32     19.54 o
  10   3   5     2341.29     2275.77     78.64 o
  11   3   5       45.04       44.78      8.44 o
 -12   4   5       50.21       48.86     16.98 o
 -11   4   5      585.46      613.32     45.92 o
 -10   4   5      120.50      120.58     19.35 o
  -9   4   5     1352.89     1411.97     49.21 o
  -8   4   5      750.07      720.50     24.55 o
  -7   4   5     2023.05     1949.16     36.47 o
  -6   4   5     2846.94     2894.01     39.79 o
  -5   4   5      699.68      678.25     11.52 o
  -4   4   5     2592.07     2607.51     38.07 o
  -3   4   5     8315.51     8511.57    111.14 o
  -2   4   5      455.31      456.60     10.44 o
  -1   4   5     8182.99     8107.64     96.97 o
   0   4   5      834.52      876.63     11.74 o
   1   4   5     6326.15     6352.75     69.72 o
   2   4   5      920.51      891.02     11.00 o
   3   4   5     5259.57     5203.11     56.01 o
   4   4   5     1532.39     1539.70     20.04 o
   5   4   5     3650.80     3593.57     48.22 o
   6   4   5     1168.65     1157.23     29.29 o
   7   4   5     4655.80     4641.77    111.56 o
   8   4   5      188.25      184.44     10.30 o
   9   4   5     3114.34     2931.63     69.09 o
  10   4   5       49.51       49.43      8.63 o
  11   4   5     1982.80     2047.42     73.24 o
 -11   5   5      497.07      467.79     39.09 o
 -10   5   5      615.41      560.76     41.84 o
  -9   5   5      156.12      162.13     20.40 o
  -8   5   5      592.54      636.18     36.71 o
  -7   5   5     1537.15     1520.46     28.68 o
  -6   5   5     3006.65     2988.78     45.33 o
  -5   5   5      171.31      149.23      5.19 o
  -4   5   5     3399.46     3394.09     49.47 o
  -3   5   5     1149.20     1135.36     21.01 o
  -2   5   5     1779.70     1771.11     26.96 o
  -1   5   5     6049.55     5999.55    131.61 o
   0   5   5     5407.22     5354.82     76.98 o
   1   5   5      238.05      205.23      3.69 o
   2   5   5     2293.55     2233.85     27.69 o
   3   5   5      547.33      606.06      8.20 o
   4   5   5     2915.92     2922.67     32.61 o
   5   5   5     1372.65     1378.73     18.46 o
   6   5   5     1780.10     1762.48     23.04 o
   7   5   5      593.06      591.70     15.23 o
   8   5   5      356.99      388.90     15.39 o
   9   5   5      144.91      133.48     18.59 o
  10   5   5      190.64      187.38     11.85 o
  11   5   5      164.45      161.08     14.89 o
 -11   6   5     1208.53     1243.14     72.38 o
 -10   6   5      181.80      181.58     23.62 o
  -9   6   5     1446.18     1419.69     76.75 o
  -8   6   5      163.13      157.37     20.49 o
  -7   6   5     2002.24     1873.15     35.77 o
  -6   6   5      112.73      117.03      5.99 o
  -5   6   5     1564.78     1577.13     27.25 o
  -4   6   5      313.20      307.32      7.78 o
  -3   6   5     4710.54     4445.28     64.16 o
  -2   6   5      140.61      135.96      4.12 o
  -1   6   5     2564.10     2399.04     39.19 o
   0   6   5     1095.19     1249.73     15.52 o
   1   6   5     9171.61     9596.88    113.61 o
   2   6   5      783.11      911.26     13.17 o
   3   6   5     5808.35     5736.32     63.29 o
   4   6   5       10.10       23.08      2.79 o
   5   6   5       37.01       51.13      2.58 o
   6   6   5      468.84      473.05      8.79 o
   7   6   5       18.81       19.51      1.79 o
   8   6   5       24.67       20.87      2.04 o
   9   6   5     1079.56     1081.06     31.89 o
  10   6   5       21.52       17.91      5.79 o
  11   6   5      199.07      178.16     16.13 o
 -11   7   5       87.16      119.44     21.72 o
 -10   7   5     1119.87     1082.81     63.37 o
  -9   7   5      163.45      163.84     22.10 o
  -8   7   5      561.48      564.65     38.71 o
  -7   7   5     1428.01     1438.01     38.15 o
  -6   7   5     4058.06     3942.39     66.39 o
  -5   7   5     1196.02     1158.71     23.90 o
  -4   7   5     2369.92     2361.41     38.59 o
  -3   7   5      885.09      853.23     15.53 o
  -2   7   5      809.47      824.86     13.40 o
  -1   7   5      820.15      869.01     14.12 o
   0   7   5     4794.87     4688.69     55.21 o
   1   7   5      158.90      169.41      3.70 o
   2   7   5      125.49      104.62      3.34 o
   3   7   5      492.06      540.73      9.54 o
   4   7   5      599.25      608.97      9.53 o
   5   7   5      382.14      410.31      7.11 o
   6   7   5     1001.94      968.64     14.63 o
   7   7   5       40.21       42.88      3.77 o
   8   7   5      149.01      147.93      5.22 o
   9   7   5       44.16       42.69      3.76 o
  10   7   5      793.62      731.59     41.79 o
 -11   8   5      893.26      909.78     59.10 o
 -10   8   5      168.50      144.96     23.05 o
  -9   8   5     1390.33     1307.27     70.30 o
  -8   8   5     1134.28     1096.19     61.00 o
  -7   8   5      188.68      198.69     13.27 o
  -6   8   5      917.71      951.42     21.29 o
  -5   8   5     1728.11     1707.00     34.95 o
  -4   8   5      615.34      589.48     12.27 o
  -3   8   5     5400.74     5448.56     77.55 o
  -2   8   5      100.51       93.93      4.08 o
  -1   8   5     2868.79     2784.04     56.59 o
   0   8   5      130.78      179.22      4.90 o
   1   8   5     1059.36     1090.57     14.98 o
   2   8   5     1504.38     1476.84     20.18 o
   3   8   5     2437.09     2420.07     35.56 o
   4   8   5        8.43        8.66      1.74 o
   5   8   5     3556.45     3462.51     39.65 o
   6   8   5      215.60      225.24      5.87 o
   7   8   5     2820.92     2794.23     50.54 o
   8   8   5       80.67       90.94      5.13 o
   9   8   5     1172.18     1196.40     26.94 o
  10   8   5      272.64      233.93     21.44 o
  -7   9   5       58.67       73.14     12.90 o
  -6   9   5     2252.48     2290.96     48.76 o
  -5   9   5      174.53      180.12      7.35 o
  -4   9   5      322.35      318.16      9.03 o
  -3   9   5       31.30       26.47      3.02 o
  -2   9   5     1502.85     1518.95     21.50 o
  -1   9   5      798.47      773.18     13.08 o
   0   9   5     6936.76     6853.40     83.96 o
   1   9   5      271.40      316.77      6.72 o
   2   9   5     6004.93     6034.51     79.57 o
   3   9   5      347.17      336.41      7.20 o
   4   9   5     5261.19     5248.19     67.38 o
   5   9   5      639.19      627.10     11.46 o
   6   9   5     1233.16     1224.20     18.85 o
   7   9   5      342.51      356.23      9.88 o
   8   9   5     2494.24     2560.12     45.82 o
   9   9   5      115.83      109.52      7.03 o
  10   9   5     1530.40     1516.07     60.55 o
  -7  10   5     1076.62     1038.04     51.04 o
  -6  10   5      453.48      448.52     20.91 o
  -5  10   5     1619.65     1609.86     35.94 o
  -4  10   5      327.81      309.44      9.14 o
  -3  10   5     7663.94     7483.66     91.81 o
  -2  10   5      770.05      755.36     14.39 o
  -1  10   5     2532.07     2517.82     34.49 o
   0  10   5      497.66      528.16      9.99 o
   1  10   5      772.61      751.92     12.56 o
   2  10   5      479.58      489.39     11.20 o
   3  10   5     3446.33     3490.10     46.27 o
   4  10   5       26.16       28.03      2.82 o
   5  10   5     5135.01     5063.51     70.92 o
   6  10   5      183.50      171.30      6.25 o
   7  10   5     3984.77     3905.98     62.07 o
   8  10   5      455.17      485.69     13.64 o
   9  10   5      614.58      647.58     19.43 o
  -7  11   5      635.48      645.38     37.47 o
  -6  11   5     1350.25     1334.18     40.54 o
  -5  11   5     1221.14     1204.68     29.78 o
  -4  11   5     1683.00     1704.00     32.30 o
  -3  11   5     1119.09     1046.59     20.16 o
  -2  11   5     1987.70     1930.79     27.25 o
  -1  11   5      142.19      121.38      4.83 o
   0  11   5     3175.76     3078.39     37.89 o
   1  11   5      620.42      592.63     10.07 o
   2  11   5     2434.71     2398.78     38.20 o
   3  11   5      268.34      248.77      7.34 o
   4  11   5      304.92      292.85      9.03 o
   5  11   5      261.17      286.17      9.01 o
   6  11   5      244.65      239.00      8.07 o
   7  11   5      298.08      303.59     10.71 o
   8  11   5      492.54      484.04     15.62 o
   9  11   5      144.99      136.81      8.43 o
  -7  12   5     1210.47     1257.09     60.24 o
  -6  12   5      126.62       93.63     14.80 o
  -5  12   5     4540.91     4328.74    106.45 o
  -4  12   5       20.60       16.66      5.86 o
  -3  12   5     1197.84     1162.38     24.06 o
  -2  12   5      229.70      261.95      8.15 o
  -1  12   5      731.60      718.59     14.75 o
   0  12   5      170.40      172.60      6.37 o
   1  12   5      833.68      784.41     13.62 o
   2  12   5       64.12       53.32      5.14 o
   3  12   5      255.42      243.65      8.48 o
   4  12   5        5.47        4.38      2.84 o
   5  12   5      266.42      249.55      8.68 o
   6  12   5       88.46      104.36      5.86 o
   7  12   5       10.55       13.31      3.31 o
   8  12   5       41.68       25.58      4.97 o
  -7  13   5      162.83      168.86     20.40 o
  -6  13   5      820.86      808.08     45.06 o
  -5  13   5       76.63       84.92      9.75 o
  -4  13   5     1036.05     1068.90     48.52 o
  -3  13   5      170.66      161.12     20.59 o
  -2  13   5     2481.55     2428.31     48.10 o
  -1  13   5      222.09      259.39      9.10 o
   0  13   5      998.91      993.35     20.76 o
   1  13   5      182.80      177.20      7.70 o
   2  13   5      753.35      781.07     22.21 o
   3  13   5       30.02       40.80      4.69 o
   4  13   5      414.81      393.69     13.50 o
   5  13   5       95.30       95.04      6.01 o
   6  13   5      381.79      400.89     11.75 o
   7  13   5      424.67      420.66     12.70 o
  -7  14   5      856.66      881.98     49.14 o
  -6  14   5      796.13      848.97     46.77 o
  -5  14   5      556.22      571.99     37.57 o
  -4  14   5      965.38      975.09     34.21 o
  -3  14   5      833.04      832.78     29.49 o
  -2  14   5      677.60      643.42     18.90 o
  -1  14   5     1033.38     1029.70     25.28 o
   0  14   5      155.33      137.00      7.54 o
   1  14   5     1772.18     1680.99     33.15 o
   2  14   5      431.72      439.66     15.99 o
   3  14   5     1600.53     1607.04     32.28 o
   4  14   5      293.38      314.80     14.19 o
   5  14   5     1376.49     1411.94     29.58 o
   6  14   5       28.12       31.56      4.85 o
  -6  15   5      764.74      784.65     46.58 o
  -5  15   5       14.39       16.22      9.77 o
  -4  15   5     1458.17     1468.03     46.66 o
  -3  15   5      237.50      248.83     15.29 o
  -2  15   5     1601.99     1685.82     55.31 o
  -1  15   5      167.41      163.90     11.57 o
   0  15   5      832.50      881.65     24.90 o
   1  15   5       62.15       82.39      5.86 o
   2  15   5     1041.41     1117.18     29.84 o
   3  15   5      165.11      132.57      7.99 o
   4  15   5     2799.44     2874.83     51.87 o
   5  15   5      193.84      182.91      9.50 o
  -4  16   5       44.36       45.76     10.34 o
  -3  16   5      296.01      323.68     18.11 o
  -2  16   5      167.03      175.51     13.31 o
  -1  16   5     1595.29     1703.17     44.95 o
   0  16   5      220.53      233.81     11.87 o
   1  16   5     2221.02     2353.56     55.30 o
   2  16   5      283.37      291.15     17.48 o
   3  16   5     1617.71     1712.15     35.20 o
   4  16   5      134.35      140.31      8.70 o
  -2  17   5      943.91     1019.70     35.92 o
  -1  17   5      293.02      274.64     16.11 o
   0  17   5      552.31      610.56     20.51 o
   1  17   5      151.36      157.01     13.90 o
 -12   0   6     2447.47     2320.64    117.35 o
 -10   0   6     1573.64     1543.49     80.26 o
  -8   0   6     2326.56     2374.87     67.29 o
  -6   0   6      642.15      651.90     14.09 o
  -2   0   6     2197.28     2199.71     36.78 o
   0   0   6    11283.82    12520.91    200.58 o
   2   0   6     2984.14     3075.68     57.26 o
   6   0   6     1197.65     1243.15     27.81 o
   8   0   6      501.51      522.32     14.32 o
  10   0   6      198.26      227.87     12.43 o
 -12   1   6       55.82       48.10     12.71 o
 -11   1   6      426.20      411.28     25.89 o
 -10   1   6      510.64      505.20     27.72 o
  -9   1   6     2085.90     2021.81     94.58 o
  -8   1   6       11.20       13.36      3.84 o
  -7   1   6     1905.50     1910.61     24.72 o
  -6   1   6     1613.24     1612.70     21.84 o
  -5   1   6     8953.24     9173.75    108.12 o
  -4   1   6       71.73      115.92      3.52 o
  -3   1   6      706.31      734.23     11.40 o
  -2   1   6    14026.52    15523.55    307.10 o
  -1   1   6     3052.53     3201.86     48.96 o
   0   1   6     3181.94     3488.30     40.66 o
   1   1   6     3657.14     3503.73     32.69 o
   2   1   6      117.09      142.13      3.24 o
   3   1   6     5581.56     5611.22     65.62 o
   4   1   6      124.23      123.73      3.67 o
   5   1   6     3903.81     3964.56     62.25 o
   6   1   6      698.68      714.73     12.64 o
   7   1   6      633.74      644.86     11.62 o
   8   1   6      164.80      168.40      4.69 o
   9   1   6      191.39      188.68      5.72 o
  10   1   6        5.66       13.18      2.89 o
  11   1   6      766.25      822.74     21.07 o
 -12   2   6      443.85      488.08     29.99 o
 -11   2   6      384.59      378.19     24.68 o
 -10   2   6      845.04      806.66     52.37 o
  -9   2   6      418.60      401.86     32.07 o
  -8   2   6     1248.79     1325.96     38.83 o
  -7   2   6     1310.88     1362.80     19.99 o
  -6   2   6     5114.32     5125.00     58.89 o
  -5   2   6     1469.50     1562.35     20.12 o
  -4   2   6     5844.08     5964.23     68.31 o
  -3   2   6     4249.33     4504.66     63.63 o
  -2   2   6    12192.63    12345.29    163.69 o
  -1   2   6      360.13      382.68      5.53 o
   0   2   6     4037.64     4232.11     43.39 o
   1   2   6      222.53      256.32      4.21 o
   2   2   6     2697.21     2567.57     30.87 o
   3   2   6      985.20     1057.23     14.53 o
   4   2   6     3652.66     3699.37     50.30 o
   5   2   6      119.91      127.77      3.58 o
   6   2   6     3403.63     3342.60     45.39 o
   7   2   6      301.18      297.13      6.47 o
   8   2   6     2647.02     2698.59     72.45 o
   9   2   6      704.72      728.01     28.74 o
  10   2   6      924.07      997.62     37.38 o
  11   2   6       62.82       86.61      9.39 o
 -12   3   6       27.00       37.39     11.84 o
 -11   3   6      472.92      428.89     37.76 o
 -10   3   6      450.17      462.29     36.52 o
  -9   3   6     1114.86     1073.33     59.58 o
  -8   3   6      402.25      393.61     16.77 o
  -7   3   6     2364.16     2454.12     37.58 o
  -6   3   6     1125.37     1150.06     17.12 o
  -5   3   6     4230.91     4126.29     51.89 o
  -4   3   6      494.06      485.18      9.80 o
  -3   3   6     7230.15     7136.63     92.86 o
  -2   3   6      824.94      878.61     13.50 o
  -1   3   6     8707.43     8627.04     95.58 o
   0   3   6      283.39      286.81      4.88 o
   1   3   6    15761.06    16180.78    148.71 o
   2   3   6      772.81      775.00      8.92 o
   3   3   6    10022.16    10256.60    114.16 o
   4   3   6       36.69       41.63      2.18 o
   5   3   6     5906.02     5793.62     78.28 o
   6   3   6     2178.19     2169.90     31.15 o
   7   3   6     2438.95     2420.29     55.99 o
   8   3   6      336.47      342.47     17.84 o
   9   3   6     3866.55     3850.47    119.91 o
  10   3   6       63.17       67.26      9.01 o
  11   3   6     2042.49     2097.42     73.52 o
 -12   4   6      698.35      722.51     52.84 o
 -11   4   6      283.96      264.30     29.12 o
 -10   4   6      822.17      815.00     50.75 o
  -9   4   6      139.46      129.78     19.16 o
  -8   4   6     1907.94     1924.09     77.36 o
  -7   4   6      683.87      696.65     16.21 o
  -6   4   6     1713.11     1672.67     25.59 o
  -5   4   6      292.18      295.50      7.00 o
  -4   4   6     4679.07     4683.07     66.86 o
  -3   4   6      207.99      225.11      6.03 o
  -2   4   6     2007.79     1952.38     38.69 o
  -1   4   6     1782.94     1753.39     23.27 o
   0   4   6     3595.07     3578.72     43.17 o
   1   4   6      103.77      109.00      2.59 o
   2   4   6     7829.90     7736.97     75.76 o
   3   4   6      141.66      155.89      3.25 o
   4   4   6     5111.64     5171.96     63.44 o
   5   4   6      560.03      555.77      8.74 o
   6   4   6     4841.40     4837.04     98.93 o
   7   4   6       34.87       39.28      5.13 o
   8   4   6     1826.24     1760.20     59.34 o
   9   4   6      485.51      472.63     23.91 o
  10   4   6     1026.90     1054.35     42.22 o
  11   4   6       40.76       38.61      8.54 o
 -11   5   6     1248.67     1255.76     69.73 o
 -10   5   6      693.56      631.44     45.16 o
  -9   5   6     1047.05     1067.54     61.09 o
  -8   5   6      371.78      341.11     19.44 o
  -7   5   6     2499.07     2443.46     43.59 o
  -6   5   6      559.36      561.98     11.97 o
  -5   5   6      508.33      489.64     19.29 o
  -4   5   6      673.01      647.07     12.68 o
  -3   5   6     6317.17     6275.69     85.05 o
  -2   5   6      226.59      206.52      5.30 o
  -1   5   6     7531.40     7537.21     97.21 o
   0   5   6      216.22      227.64      4.72 o
   1   5   6      797.25      775.36     10.51 o
   2   5   6        5.11       12.93      2.06 o
   3   5   6     4431.52     4630.02     48.24 o
   4   5   6      315.80      288.53      4.91 o
   5   5   6     1192.81     1245.95     16.95 o
   6   5   6      227.87      220.29      4.97 o
   7   5   6     2897.26     2888.00     46.41 o
   8   5   6      225.95      207.95     11.25 o
   9   5   6     1100.65     1119.96     32.12 o
  10   5   6      592.94      654.77     30.36 o
  11   5   6      351.30      373.59     22.96 o
 -11   6   6        5.70       -1.80     11.57 o
 -10   6   6      875.73      892.04     56.54 o
  -9   6   6      237.42      216.30     24.10 o
  -8   6   6     2718.55     2645.18    114.31 o
  -7   6   6      157.80      163.47      9.65 o
  -6   6   6     3562.25     3587.64     61.39 o
  -5   6   6      173.18      193.58      6.62 o
  -4   6   6     2745.61     2747.81     42.99 o
  -3   6   6      270.52      272.93      7.22 o
  -2   6   6      112.37      115.70      4.64 o
  -1   6   6      429.71      386.49      8.73 o
   0   6   6     2361.39     2462.78     28.06 o
   1   6   6      562.75      563.66      7.73 o
   2   6   6     3298.30     3258.89     37.53 o
   3   6   6      457.22      435.05      7.17 o
   4   6   6      456.32      477.27      8.13 o
   5   6   6      285.64      304.12      6.76 o
   6   6   6      808.24      808.70     13.48 o
   7   6   6      288.06      269.34      6.21 o
   8   6   6      313.76      334.63     10.65 o
   9   6   6        0.32        0.84      4.34 o
  10   6   6      154.58      143.02     22.91 o
 -11   7   6      871.03      792.33     54.83 o
 -10   7   6      908.17      865.28     55.40 o
  -9   7   6     1865.27     1840.90     90.22 o
  -8   7   6      922.89      954.08     53.32 o
  -7   7   6      653.52      686.35     27.95 o
  -6   7   6      338.08      366.06     12.17 o
  -5   7   6     1396.73     1353.20     23.88 o
  -4   7   6      127.11      111.11      5.24 o
  -3   7   6     3287.19     3235.34     48.10 o
  -2   7   6     1140.71     1115.47     18.76 o
  -1   7   6     5137.88     5049.46     66.75 o
   0   7   6      781.46      728.32     11.81 o
   1   7   6     1647.85     1714.59     20.36 o
   2   7   6      908.94      836.52     11.83 o
   3   7   6      224.11      217.78      5.30 o
   4   7   6      335.85      320.46      6.27 o
   5   7   6     4247.51     4230.36     49.92 o
   6   7   6      118.20      115.21      4.97 o
   7   7   6      376.07      359.89      7.61 o
   8   7   6       51.37       51.43      4.19 o
   9   7   6      986.07      977.25     32.02 o
  10   7   6       21.20       16.12      6.31 o
 -10   8   6     1017.85      934.44     58.34 o
  -9   8   6       26.59       21.91     12.52 o
  -8   8   6      744.34      770.13     46.58 o
  -7   8   6      270.27      267.15     22.20 o
  -6   8   6     2503.12     2528.63     56.13 o
  -5   8   6     1696.47     1662.98     30.98 o
  -4   8   6     2580.38     2504.41     40.20 o
  -3   8   6     1438.54     1371.96     23.45 o
  -2   8   6     1138.05     1146.82     19.25 o
  -1   8   6      186.82      182.50      5.25 o
   0   8   6     3155.34     3184.51     40.92 o
   1   8   6      229.21      254.70      8.71 o
   2   8   6     7269.26     7421.17    105.70 o
   3   8   6      434.22      437.86      9.28 o
   4   8   6     4072.11     3946.24     47.70 o
   5   8   6      220.56      220.27      5.27 o
   6   8   6     1052.53     1024.17     18.82 o
   7   8   6       39.24       40.51      3.54 o
   8   8   6     1031.97     1101.69     24.88 o
   9   8   6      243.60      241.01      9.11 o
  10   8   6      705.07      701.91     26.06 o
  -7   9   6     2520.27     2557.52     99.42 o
  -6   9   6      362.83      361.24     13.27 o
  -5   9   6     2102.23     1996.36     36.37 o
  -4   9   6       64.72       63.71      4.18 o
  -3   9   6     5782.83     5705.29     80.87 o
  -2   9   6      443.03      440.30     10.20 o
  -1   9   6     4784.23     4663.86     59.55 o
   0   9   6      276.71      273.63      6.63 o
   1   9   6     2956.12     2882.63     37.28 o
   2   9   6      738.44      715.87     13.98 o
   3   9   6     4452.36     4520.84     63.84 o
   4   9   6        6.45        9.44      2.42 o
   5   9   6     3372.78     3474.76     42.52 o
   6   9   6       83.57       68.19      3.28 o
   7   9   6     3431.78     3444.67     54.75 o
   8   9   6      160.62      169.95     12.22 o
   9   9   6     1975.51     1991.74     41.48 o
  -7  10   6       62.30       73.43     13.38 o
  -6  10   6     1752.49     1760.02     40.10 o
  -5  10   6      407.15      383.85     13.82 o
  -4  10   6     5079.89     4973.89     88.62 o
  -3  10   6     2726.31     2663.75     41.28 o
  -2  10   6     2251.61     2185.74     34.34 o
  -1  10   6      208.98      190.96      6.38 o
   0  10   6     2984.41     2976.36     39.33 o
   1  10   6      253.98      226.64      5.72 o
   2  10   6     2850.26     2917.46     43.36 o
   3  10   6      268.44      215.92      7.01 o
   4  10   6     1709.78     1689.00     25.04 o
   5  10   6       31.82       38.23      3.20 o
   6  10   6     1659.54     1684.06     27.00 o
   7  10   6      225.22      211.40      8.79 o
   8  10   6     1796.90     1891.70     40.14 o
   9  10   6      141.52      150.21      8.35 o
  -8  11   6      427.23      383.93     29.60 o
  -7  11   6     1202.05     1208.32     59.48 o
  -6  11   6      435.22      422.61     15.80 o
  -5  11   6      417.94      413.01     15.17 o
  -4  11   6       24.78       25.92      4.12 o
  -3  11   6     1167.27     1159.32     23.96 o
  -2  11   6      779.49      762.17     16.94 o
  -1  11   6     1170.82     1128.04     21.02 o
   0  11   6     1454.85     1349.19     21.34 o
   1  11   6     1225.79     1166.25     18.68 o
   2  11   6      229.47      236.29      7.29 o
   3  11   6     1437.50     1363.37     22.63 o
   4  11   6      381.55      376.33      9.38 o
   5  11   6     1612.57     1597.63     28.36 o
   6  11   6      243.77      240.81      8.15 o
   7  11   6      601.27      569.57     17.08 o
   8  11   6       18.89       17.68      4.93 o
  -8  12   6      280.09      269.80     25.61 o
  -7  12   6      188.94      190.87     20.78 o
  -6  12   6      939.54      929.89     48.10 o
  -5  12   6      662.70      641.19     20.12 o
  -4  12   6       59.23       64.84      6.57 o
  -3  12   6      440.06      448.48     12.86 o
  -2  12   6     1032.51     1073.82     19.89 o
  -1  12   6      601.46      589.70     12.91 o
   0  12   6     1463.85     1401.84     23.52 o
   1  12   6      286.99      286.67      8.45 o
   2  12   6      438.31      438.91     10.69 o
   3  12   6      483.74      500.08     11.77 o
   4  12   6       23.39       25.98      3.82 o
   5  12   6      498.60      516.24     13.23 o
   6  12   6      313.21      313.66      9.76 o
   7  12   6      161.75      178.59      7.31 o
   8  12   6      151.31      185.23     10.06 o
  -8  13   6       64.23       59.10     14.51 o
  -7  13   6      352.96      385.07     29.69 o
  -6  13   6      391.44      357.27     27.99 o
  -5  13   6     1021.03     1046.71     54.79 o
  -4  13   6     1784.37     1805.95     85.67 o
  -3  13   6      927.08      843.44     21.18 o
  -2  13   6      442.43      444.72     12.79 o
  -1  13   6      499.68      524.10     14.22 o
   0  13   6       50.31       45.08      3.98 o
   1  13   6      601.72      599.82     17.04 o
   2  13   6      181.56      191.23      8.46 o
   3  13   6       66.13       65.81      6.82 o
   4  13   6      275.55      242.05      9.61 o
   5  13   6      719.59      741.35     17.36 o
   6  13   6      274.70      289.62     10.54 o
   7  13   6      271.62      274.15      9.86 o
  -7  14   6      475.91      458.59     33.87 o
  -6  14   6      952.93      977.70     51.80 o
  -5  14   6      224.29      228.44     15.45 o
  -4  14   6     1320.45     1315.33     56.07 o
  -3  14   6      498.11      483.39     21.72 o
  -2  14   6     1318.48     1337.56     30.71 o
  -1  14   6      650.85      652.76     18.63 o
   0  14   6      960.48      928.10     19.97 o
   1  14   6      158.92      192.42      7.85 o
   2  14   6     1126.59     1200.97     30.77 o
   3  14   6        2.39        1.40      3.34 o
   4  14   6     1884.22     1936.98     37.42 o
   5  14   6      123.99      100.89      7.02 o
   6  14   6      498.51      486.37     14.58 o
  -5  15   6      844.13      833.88     46.20 o
  -4  15   6      126.33      124.52     12.13 o
  -3  15   6     1242.60     1232.95     40.14 o
  -2  15   6       92.48      103.19      9.87 o
  -1  15   6     1638.65     1761.51     37.97 o
   0  15   6        8.85       12.60      4.65 o
   1  15   6     2085.13     2094.42     48.11 o
   2  15   6      159.01      171.18      8.88 o
   3  15   6     2627.47     2521.95     47.33 o
   4  15   6      289.04      294.36     11.61 o
   5  15   6      618.58      649.08     18.01 o
  -4  16   6     1198.78     1199.71     41.45 o
  -3  16   6      155.46      181.84     27.89 o
  -2  16   6     1491.57     1576.43     48.26 o
  -1  16   6       98.81       95.15      8.88 o
   0  16   6     1372.47     1430.51     36.03 o
   1  16   6       36.63       40.28      8.73 o
   2  16   6     1017.63     1073.27     29.23 o
   3  16   6       26.72       36.97      5.60 o
 -11   0   7      203.58      223.13     27.51 o
  -9   0   7     1094.96     1084.90     60.90 o
  -7   0   7       53.84       68.99      4.58 o
  -5   0   7     1887.77     1948.50     38.71 o
  -3   0   7      720.11      892.37     22.65 o
  -1   0   7        8.88       11.23      2.14 o
   1   0   7     3423.40     3355.99     46.94 o
   3   0   7     3211.42     3483.77    116.07 o
   5   0   7     2887.10     2984.15     69.11 o
   7   0   7      105.93      118.98      6.59 o
   9   0   7      404.16      370.55     16.13 o
  11   0   7      848.73      879.23     32.07 o
 -12   1   7      857.40      876.35     41.82 o
 -11   1   7      144.54      150.97     16.21 o
 -10   1   7      511.13      491.00     27.27 o
  -9   1   7      152.29      135.66     19.07 o
  -8   1   7     1243.66     1226.18     30.43 o
  -7   1   7       11.63       12.07      2.04 o
  -6   1   7      372.31      400.65      9.14 o
  -5   1   7      266.87      276.81      6.09 o
  -4   1   7     2909.20     3022.07     38.77 o
  -3   1   7     3934.62     4305.15     55.88 o
  -2   1   7     2877.69     2778.52     51.92 o
  -1   1   7     2765.32     3244.52     56.70 o
   0   1   7     1270.05     1236.42     16.85 o
   1   1   7     1745.12     1769.74     18.77 o
   2   1   7     1451.60     1569.26     26.53 o
   3   1   7      158.09      174.45      4.14 o
   4   1   7     1280.07     1275.36     21.02 o
   5   1   7      361.75      367.20      7.83 o
   6   1   7     2298.03     2365.80     37.80 o
   7   1   7      444.28      446.73      9.08 o
   8   1   7     1378.34     1403.76     31.59 o
   9   1   7      140.60      166.16      7.05 o
  10   1   7      590.69      668.32     29.41 o
  11   1   7      392.22      389.72     12.20 o
 -12   2   7       77.69       98.62     15.12 o
 -11   2   7      671.75      650.98     47.15 o
 -10   2   7      409.50      390.57     33.58 o
  -9   2   7     1794.16     1773.83     87.18 o
  -8   2   7        3.84        6.03      5.59 o
  -7   2   7     4047.59     4149.87     56.11 o
  -6   2   7     4526.99     4611.93     55.84 o
  -5   2   7     5819.30     5990.50     69.06 o
  -4   2   7      226.24      235.15      5.33 o
  -3   2   7     1939.34     1836.73     24.61 o
  -2   2   7      667.84      704.32     12.53 o
  -1   2   7     4057.29     4113.19     44.97 o
   0   2   7      365.74      336.27      5.52 o
   1   2   7     8662.32     8491.77     87.26 o
   2   2   7     2129.51     2198.23     24.37 o
   3   2   7     4841.00     4689.61     73.60 o
   4   2   7     1173.31     1167.15     20.56 o
   5   2   7     4267.92     4315.71     58.77 o
   6   2   7      958.78      968.45     16.90 o
   7   2   7     1017.22     1068.02     25.00 o
   8   2   7      776.25      789.15     27.16 o
   9   2   7      768.01      774.33     27.01 o
  10   2   7      365.47      402.62     19.92 o
  11   2   7      987.38     1014.23     39.56 o
 -11   3   7      175.98      186.41     25.23 o
 -10   3   7     1890.85     1877.90     93.25 o
  -9   3   7      326.20      315.15     28.37 o
  -8   3   7     2150.16     2093.62     67.78 o
  -7   3   7     1608.91     1606.22     27.61 o
  -6   3   7     7706.40     7684.35     99.72 o
  -5   3   7      740.60      765.26     12.70 o
  -4   3   7     4381.83     4262.30     61.19 o
  -3   3   7       46.66       46.35      2.71 o
  -2   3   7    10899.57    11087.05    133.10 o
  -1   3   7      793.22      871.12     11.05 o
   0   3   7     8598.53     8925.55     93.06 o
   1   3   7     1764.78     1743.66     19.46 o
   2   3   7     5769.88     5520.81     59.93 o
   3   3   7      762.68      791.51     11.57 o
   4   3   7     4109.09     3977.01     53.64 o
   5   3   7      556.39      538.22     10.69 o
   6   3   7     2947.16     2824.24     39.23 o
   7   3   7       71.34       68.63      3.09 o
   8   3   7     4177.88     4122.07    131.77 o
   9   3   7        4.04        8.44      5.31 o
  10   3   7     1755.77     1860.73     64.04 o
  11   3   7       43.82       44.97      7.97 o
 -11   4   7      585.69      558.29     42.88 o
 -10   4   7      391.95      409.07     34.63 o
  -9   4   7      581.65      602.31     40.41 o
  -8   4   7       17.55       21.06     10.44 o
  -7   4   7     3307.02     3260.54     56.00 o
  -6   4   7     1182.67     1157.38     19.13 o
  -5   4   7     4141.52     4103.12     64.40 o
  -4   4   7      442.61      469.85      9.49 o
  -3   4   7     8032.88     7954.17    111.52 o
  -2   4   7     3413.92     3373.00     52.70 o
  -1   4   7     9981.80     9921.98    117.81 o
   0   4   7       66.77       55.23      2.28 o
   1   4   7     3350.33     3152.63     31.14 o
   2   4   7      146.23      144.55      3.65 o
   3   4   7     2795.61     2699.85     30.24 o
   4   4   7      862.13      846.93     14.08 o
   5   4   7     3267.54     3305.40     43.01 o
   6   4   7     1214.64     1186.21     22.58 o
   7   4   7     3173.28     3272.11     51.10 o
   8   4   7      156.65      144.13      9.44 o
   9   4   7     2114.51     2085.37     73.62 o
  10   4   7      284.66      297.12     18.69 o
  11   4   7      879.79      861.58     37.66 o
 -11   5   7      131.11      117.54     21.06 o
 -10   5   7     1110.36     1098.37     63.94 o
  -9   5   7      713.21      665.11     43.83 o
  -8   5   7     1760.86     1717.12     54.16 o
  -7   5   7      426.26      405.68     11.93 o
  -6   5   7     1036.71     1068.45     19.70 o
  -5   5   7     1389.89     1360.16     24.55 o
  -4   5   7     2784.86     2801.68     42.66 o
  -3   5   7      162.87      157.32      5.40 o
  -2   5   7     1199.74     1203.72     20.17 o
  -1   5   7     1035.85     1098.74     15.98 o
   0   5   7     2369.86     2273.54     25.84 o
   1   5   7     1880.99     1882.13     21.67 o
   2   5   7     8957.27     9031.84    113.26 o
   3   5   7      278.73      281.00      5.47 o
   4   5   7     1907.51     1910.28     23.76 o
   5   5   7      345.71      364.66      7.42 o
   6   5   7      791.52      815.45     14.84 o
   7   5   7     1127.06     1103.88     19.79 o
   8   5   7      457.83      441.40     26.52 o
   9   5   7      210.83      204.33     18.69 o
  10   5   7      309.12      331.85     20.78 o
 -11   6   7      991.50      977.13     61.28 o
 -10   6   7       43.03       34.63     13.57 o
  -9   6   7      515.79      480.88     36.33 o
  -8   6   7       24.23       35.37      7.86 o
  -7   6   7      841.76      862.13     21.12 o
  -6   6   7      374.87      371.18     12.04 o
  -5   6   7      931.63      883.96     16.31 o
  -4   6   7      407.90      414.81     10.47 o
  -3   6   7     2010.16     1928.14     30.06 o
  -2   6   7      213.18      234.07      6.57 o
  -1   6   7     4484.18     4431.78     58.72 o
   0   6   7      901.08      925.95     14.46 o
   1   6   7      172.55      157.18      3.68 o
   2   6   7      231.32      220.86      5.02 o
   3   6   7      353.13      385.35      7.07 o
   4   6   7      106.71      105.51      3.27 o
   5   6   7     2102.76     2109.01     30.06 o
   6   6   7      874.18      853.00     14.05 o
   7   6   7      609.75      611.43     12.45 o
   8   6   7      134.59      129.45      4.67 o
   9   6   7      254.31      254.55     13.51 o
  10   6   7       29.39       16.06      5.81 o
 -11   7   7      204.22      199.32     26.47 o
 -10   7   7      860.84      831.51     54.36 o
  -9   7   7      213.38      200.26     23.53 o
  -8   7   7      723.20      709.41     29.28 o
  -7   7   7      388.97      374.28     19.26 o
  -6   7   7     1130.01     1151.22     25.77 o
  -5   7   7      711.12      720.76     15.90 o
  -4   7   7     3121.10     3086.46     46.83 o
  -3   7   7      714.07      703.15     13.83 o
  -2   7   7      366.28      364.87     12.55 o
  -1   7   7       99.60      112.63      4.29 o
   0   7   7     1735.71     1760.43     23.91 o
   1   7   7       93.09       97.04      2.97 o
   2   7   7     1790.41     1779.49     21.71 o
   3   7   7      298.70      306.68      6.32 o
   4   7   7     1525.23     1513.14     20.21 o
   5   7   7       88.09       82.69      3.21 o
   6   7   7      550.27      555.66     10.74 o
   7   7   7      372.59      379.76      9.81 o
   8   7   7       61.94       62.11      4.60 o
   9   7   7      531.92      501.92     20.38 o
  10   7   7      431.23      431.20     19.32 o
 -10   8   7      125.06      119.25     21.06 o
  -9   8   7     1009.42     1033.86     57.68 o
  -8   8   7      382.66      374.95     20.32 o
  -7   8   7     1869.86     1888.43     78.36 o
  -6   8   7      338.69      334.81     15.56 o
  -5   8   7     1204.51     1199.82     24.13 o
  -4   8   7      683.20      674.12     14.22 o
  -3   8   7     2475.07     2484.28     38.12 o
  -2   8   7      438.40      463.60     10.36 o
  -1   8   7     5619.45     5538.21     78.63 o
   0   8   7      233.23      214.57      5.64 o
   1   8   7     3166.76     3197.74     40.13 o
   2   8   7      638.29      652.30     10.18 o
   3   8   7      955.27      839.88     15.66 o
   4   8   7      115.98      142.65      4.82 o
   5   8   7     2286.40     2219.31     30.36 o
   6   8   7      153.25      146.81      5.90 o
   7   8   7     1504.04     1545.10     24.03 o
   8   8   7      161.14      177.66      7.88 o
   9   8   7     2072.98     2131.41     43.28 o
  10   8   7      215.04      235.78     14.82 o
  -8   9   7     1706.50     1654.77     73.14 o
  -7   9   7       38.05       27.42      9.96 o
  -6   9   7     4698.50     4727.71    111.68 o
  -5   9   7      679.80      673.19     20.03 o
  -4   9   7     4919.32     4870.17     72.16 o
  -3   9   7      547.52      556.08     12.47 o
  -2   9   7     4190.68     4105.03     65.63 o
  -1   9   7        5.15       10.45      1.89 o
   0   9   7     2280.27     2274.94     31.01 o
   1   9   7      632.66      585.60     10.27 o
   2   9   7     6269.27     6112.60     84.26 o
   3   9   7       18.41       22.42      2.93 o
   4   9   7     3234.55     3276.48     47.87 o
   5   9   7       47.36       67.08      3.57 o
   6   9   7     2725.76     2730.09     39.97 o
   7   9   7       65.33       66.69      5.02 o
   8   9   7     2392.49     2474.34     49.53 o
   9   9   7      130.16      144.25     10.59 o
  -8  10   7       32.90       34.53     12.43 o
  -7  10   7     1972.59     1950.75     85.38 o
  -6  10   7      800.33      839.22     23.01 o
  -5  10   7     1239.28     1232.03     38.60 o
  -4  10   7      381.21      363.69     13.30 o
  -3  10   7     2507.30     2487.09     38.60 o
  -2  10   7      853.40      827.62     21.63 o
  -1  10   7     4372.82     4411.60     61.19 o
   0  10   7      308.66      308.52      7.38 o
   1  10   7     4359.56     4135.78     58.36 o
   2  10   7      170.36      149.54      6.00 o
   3  10   7     2844.36     2869.60     43.17 o
   4  10   7      536.70      553.89     12.35 o
   5  10   7     1532.49     1554.08     23.39 o
   6  10   7      191.70      178.58      4.98 o
   7  10   7     2728.41     2806.88     50.43 o
   8  10   7      671.96      683.17     19.01 o
   9  10   7     1177.46     1232.84     29.07 o
  -8  11   7       76.97       69.63     14.70 o
  -7  11   7       53.56       45.54     12.81 o
  -6  11   7      764.01      812.66     23.47 o
  -5  11   7      535.12      536.71     17.76 o
  -4  11   7     1498.82     1542.17     37.69 o
  -3  11   7      803.62      825.54     21.02 o
  -2  11   7     1326.59     1275.90     25.09 o
  -1  11   7     1044.80      969.55     18.59 o
   0  11   7      569.51      542.19     11.35 o
   1  11   7      488.03      473.92     10.68 o
   2  11   7      959.05      988.35     19.62 o
   3  11   7        4.82        7.28      2.73 o
   4  11   7     2073.45     2095.75     32.28 o
   5  11   7       17.09       22.71      3.11 o
   6  11   7      880.08      866.92     17.79 o
   7  11   7       54.39       46.08      5.62 o
   8  11   7      551.26      591.29     27.59 o
  -8  12   7       51.71       58.82     14.70 o
  -7  12   7       51.56       68.02     14.32 o
  -6  12   7        7.58        3.70      7.49 o
  -5  12   7      345.23      334.54     14.31 o
  -4  12   7      143.56      141.20      9.09 o
  -3  12   7       83.55      101.52      6.24 o
  -2  12   7      531.51      531.70     12.47 o
  -1  12   7      240.75      248.67      8.72 o
   0  12   7       63.98       73.29      4.95 o
   1  12   7      767.97      782.83     17.15 o
   2  12   7       79.93       72.31      4.58 o
   3  12   7      305.99      315.55      8.93 o
   4  12   7      601.96      605.70     16.13 o
   5  12   7      267.17      273.99      9.27 o
   6  12   7      188.38      188.54      8.10 o
   7  12   7      274.07      286.87     12.04 o
  -7  13   7       81.43       65.65     14.51 o
  -6  13   7      386.59      369.89     29.22 o
  -5  13   7      137.77      126.98      9.38 o
  -4  13   7      328.81      333.37     13.93 o
  -3  13   7      208.71      213.43      9.87 o
  -2  13   7      567.50      561.05     14.84 o
  -1  13   7      196.03      200.65      7.45 o
   0  13   7      314.69      330.95      9.34 o
   1  13   7      183.39      182.20      8.62 o
   2  13   7      181.34      193.84      7.62 o
   3  13   7      326.76      338.09     10.21 o
   4  13   7      783.78      796.64     19.37 o
   5  13   7      609.15      628.63     15.46 o
   6  13   7      150.85      146.35      7.68 o
   7  13   7      473.63      468.34     12.88 o
  -6  14   7       55.67       70.58     15.18 o
  -5  14   7     1737.59     1842.39     54.00 o
  -4  14   7      653.51      676.88     27.00 o
  -3  14   7     1136.43     1123.40     30.12 o
  -2  14   7      292.17      287.77     10.61 o
  -1  14   7      574.46      561.90     14.94 o
   0  14   7       13.99       14.11      3.28 o
   1  14   7     1628.12     1639.60     39.56 o
   2  14   7      353.88      375.20     12.51 o
   3  14   7     1100.74     1082.82     24.21 o
   4  14   7       80.99       87.66      6.93 o
   5  14   7      875.93      885.86     21.38 o
   6  14   7        1.40        1.25      3.64 o
  -5  15   7      235.68      219.05     23.05 o
  -4  15   7     1861.01     1907.22     92.50 o
  -3  15   7      597.70      594.39     25.22 o
  -2  15   7     2712.43     2798.09     67.15 o
  -1  15   7      154.17      148.77      9.85 o
   0  15   7     3025.88     2968.68     72.94 o
   1  15   7       28.83       27.27      6.17 o
   2  15   7     1896.54     1900.25     37.63 o
   3  15   7      111.30      116.44      7.76 o
   4  15   7      624.76      634.74     17.79 o
  -3  16   7     1825.81     1913.68     57.34 o
  -2  16   7      211.60      197.16     14.26 o
  -1  16   7     2008.80     2059.46     49.00 o
   0  16   7      153.97      158.07      9.69 o
   1  16   7     1317.22     1402.39     46.16 o
   2  16   7      214.05      236.21     14.20 o
 -10   0   8      844.78      881.32     54.36 o
  -6   0   8      706.45      705.41     17.55 o
  -4   0   8      642.03      707.49     41.46 o
  -2   0   8     2089.80     2116.34    102.24 o
   0   0   8     4443.01     4648.78     90.75 o
   2   0   8     2130.19     2332.62     46.41 o
   4   0   8     2481.77     2477.91     56.35 o
   6   0   8     2113.46     2110.25     48.36 o
   8   0   8      724.48      715.87     27.23 o
  10   0   8      829.23      948.58     33.77 o
 -11   1   8      566.90      551.79     30.61 o
 -10   1   8        2.18        9.80      7.50 o
  -9   1   8      430.60      442.56     34.63 o
  -8   1   8      350.17      346.36     28.65 o
  -7   1   8     1510.91     1542.99     22.28 o
  -6   1   8      626.45      646.55     11.23 o
  -5   1   8     1218.07     1240.91     17.82 o
  -4   1   8      522.19      527.70      9.79 o
  -3   1   8     6326.74     6556.89    112.05 o
  -2   1   8     1095.67     1049.23     17.72 o
  -1   1   8      179.69      143.31      8.92 o
   0   1   8      410.81      452.75      7.83 o
   1   1   8     1522.05     1461.86     16.46 o
   2   1   8      378.91      373.84      6.43 o
   3   1   8     2265.29     2262.81     32.22 o
   4   1   8      320.52      328.10      7.73 o
   5   1   8      241.58      247.66      6.28 o
   6   1   8      887.15      864.17     15.64 o
   7   1   8     1359.93     1385.55     27.18 o
   8   1   8      710.94      745.27     32.68 o
   9   1   8      797.57      822.04     21.24 o
  10   1   8      263.22      284.14     14.51 o
  11   1   8      590.53      613.43     18.02 o
 -11   2   8      155.30      142.11     22.58 o
 -10   2   8      802.29      863.39     54.26 o
  -9   2   8      612.96      561.33     39.37 o
  -8   2   8     2450.68     2367.13    105.78 o
  -7   2   8        5.02        5.30      2.29 o
  -6   2   8     6527.24     6569.22     76.24 o
  -5   2   8     1683.84     1651.59     26.90 o
  -4   2   8     3181.21     3210.57     39.29 o
  -3   2   8       72.58       89.92      3.72 o
  -2   2   8    13737.42    14189.86    249.61 o
  -1   2   8       93.64      116.67      3.49 o
   0   2   8     5814.25     5741.61     64.38 o
   1   2   8     1386.48     1359.51     14.82 o
   2   2   8     3866.21     3824.60     41.18 o
   3   2   8     1061.08     1059.32     14.16 o
   4   2   8     3087.65     3059.96     45.54 o
   5   2   8     1023.96     1043.95     18.27 o
   6   2   8     3467.83     3489.68     53.80 o
   7   2   8      224.24      229.91      6.85 o
   8   2   8     1598.82     1581.91     32.33 o
   9   2   8       12.22       15.36      2.86 o
  10   2   8     1792.46     1903.89     64.51 o
  11   2   8      790.01      827.81     33.77 o
 -11   3   8     1197.84     1238.59     71.43 o
 -10   3   8       95.41      106.35     18.50 o
  -9   3   8     2180.56     2127.49     98.76 o
  -8   3   8      731.01      681.34     42.60 o
  -7   3   8     1495.47     1501.94     26.15 o
  -6   3   8      899.10      885.02     15.51 o
  -5   3   8     7238.73     7148.59    109.05 o
  -4   3   8     1387.02     1431.15     22.15 o
  -3   3   8     3899.79     3736.46     56.28 o
  -2   3   8     4520.41     4652.18     52.57 o
  -1   3   8    11749.31    12001.72    137.00 o
   0   3   8      652.36      708.13      9.64 o
   1   3   8     6004.61     5863.42     61.42 o
   2   3   8     1676.55     1712.79     19.71 o
   3   3   8     7130.05     7085.14     85.51 o
   4   3   8      441.64      438.31      7.52 o
   5   3   8     6186.38     6187.53     93.65 o
   6   3   8      337.42      343.89     10.06 o
   7   3   8     1536.70     1557.01     30.44 o
   8   3   8      509.75      509.54     11.43 o
   9   3   8      674.99      722.70     31.31 o
  10   3   8       13.47       14.32      5.98 o
 -11   4   8      109.70       85.19     19.54 o
 -10   4   8     1666.91     1738.44     87.66 o
  -9   4   8      544.91      528.22     37.95 o
  -8   4   8     1765.78     1714.18     55.40 o
  -7   4   8     1424.87     1412.23     27.81 o
  -6   4   8     1145.07     1095.22     20.61 o
  -5   4   8     1877.32     1862.24     32.79 o
  -4   4   8     3116.94     3093.69     46.51 o
  -3   4   8      519.53      528.51     11.94 o
  -2   4   8    10653.04    10445.37    136.94 o
  -1   4   8      142.83      143.65      3.77 o
   0   4   8     8845.76     8809.18     91.02 o
   1   4   8      694.13      634.85      8.25 o
   2   4   8     8148.46     8076.75     95.22 o
   3   4   8      520.23      538.12      7.79 o
   4   4   8     3663.58     3745.98     46.86 o
   5   4   8     1960.27     1966.20     28.09 o
   6   4   8     1601.74     1613.21     27.31 o
   7   4   8      128.71      143.54      4.88 o
   8   4   8     1579.78     1592.65     37.03 o
   9   4   8      740.68      751.54     33.20 o
  10   4   8      624.52      647.09     30.55 o
 -11   5   8      532.29      534.48     42.22 o
 -10   5   8      406.80      394.27     34.25 o
  -9   5   8      318.45      338.58     29.69 o
  -8   5   8      357.24      367.54     19.36 o
  -7   5   8     2224.70     2291.15     50.18 o
  -6   5   8      291.66      266.96     10.25 o
  -5   5   8     2386.01     2375.23     37.61 o
  -4   5   8       96.82      101.95      4.64 o
  -3   5   8      693.24      648.92     15.53 o
  -2   5   8      434.27      457.16      9.45 o
  -1   5   8      516.43      513.88      8.89 o
   0   5   8      210.00      210.61      4.99 o
   1   5   8     1886.62     1851.01     21.06 o
   2   5   8      900.14      976.11     13.99 o
   3   5   8      434.55      425.38      7.37 o
   4   5   8      662.22      696.11     11.32 o
   5   5   8     1100.05     1079.96     16.90 o
   6   5   8       96.57       95.35      3.92 o
   7   5   8     1174.28     1221.59     21.74 o
   8   5   8      216.74      225.31      7.68 o
   9   5   8      281.73      309.74     19.73 o
  10   5   8      608.86      622.23     30.74 o
 -11   6   8      176.83      162.22     24.86 o
 -10   6   8      522.03      527.75     40.98 o
  -9   6   8       15.59       12.71     10.25 o
  -8   6   8      779.69      762.97     30.67 o
  -7   6   8      190.96      191.98     10.15 o
  -6   6   8      186.63      180.55      8.53 o
  -5   6   8      689.22      672.84     13.83 o
  -4   6   8     2090.43     2071.01     36.15 o
  -3   6   8       64.57       61.17      4.00 o
  -2   6   8      215.33      236.21      6.14 o
  -1   6   8      135.80      149.09      4.85 o
   0   6   8      663.94      615.49     10.39 o
   1   6   8      142.25      145.05      3.50 o
   2   6   8      715.36      761.32     11.52 o
   3   6   8       10.90       19.22      2.16 o
   4   6   8      231.58      239.72      5.12 o
   5   6   8      260.91      249.72      6.30 o
   6   6   8      244.42      253.97      6.18 o
   7   6   8      390.42      374.97     11.03 o
   8   6   8     1614.99     1647.63     32.96 o
   9   6   8       25.77       19.71      5.70 o
  10   6   8      372.53      452.42     25.90 o
 -10   7   8      152.91      147.14     21.72 o
  -9   7   8      429.56      406.32     33.96 o
  -8   7   8      452.82      425.49     21.78 o
  -7   7   8      824.97      853.99     32.52 o
  -6   7   8      289.40      324.93     12.99 o
  -5   7   8      520.31      535.06     13.06 o
  -4   7   8      112.46      105.85      5.10 o
  -3   7   8      325.33      334.96      9.82 o
  -2   7   8      123.79      123.00      4.76 o
  -1   7   8     2010.30     1997.57     30.99 o
   0   7   8       40.80       40.18      2.40 o
   1   7   8     1750.74     1759.30     22.26 o
   2   7   8      195.45      208.75      4.93 o
   3   7   8      287.17      296.44      6.44 o
   4   7   8       17.40       22.57      2.08 o
   5   7   8     1119.47     1002.39     22.68 o
   6   7   8      221.71      232.64      7.10 o
   7   7   8      285.02      273.51      7.26 o
   8   7   8       14.58       18.29      2.57 o
   9   7   8      892.07      864.22     29.17 o
  10   7   8      131.63      146.24     11.62 o
 -10   8   8      500.20      492.17     40.22 o
  -9   8   8      629.35      631.25     44.30 o
  -8   8   8      450.72      472.66     23.39 o
  -7   8   8       16.57        8.73      8.16 o
  -6   8   8      753.47      778.28     54.83 o
  -5   8   8      152.68      154.63      8.10 o
  -4   8   8     3050.56     3063.23     46.73 o
  -3   8   8      472.43      444.33     11.45 o
  -2   8   8     3646.46     3514.08     48.07 o
  -1   8   8      583.54      551.48     12.10 o
   0   8   8     1629.74     1560.74     22.88 o
   1   8   8      864.25      839.80     14.38 o
   2   8   8     4445.05     4183.31     55.79 o
   3   8   8      662.40      749.05     14.28 o
   4   8   8     4795.70     4521.00     58.64 o
   5   8   8      256.20      281.02      6.42 o
   6   8   8     2100.37     2130.78     35.69 o
   7   8   8     1067.49     1043.43     21.68 o
   8   8   8      448.56      494.39     14.40 o
   9   8   8      700.59      683.21     27.50 o
  -8   9   8       86.46       92.12     15.65 o
  -7   9   8     2714.76     2800.95    106.92 o
  -6   9   8      436.88      417.16     18.70 o
  -5   9   8     1860.14     1847.65     41.93 o
  -4   9   8      480.74      434.37     11.93 o
  -3   9   8     4224.48     4198.20     66.62 o
  -2   9   8     1260.74     1244.14     22.40 o
  -1   9   8     8700.88     8609.40    104.86 o
   0   9   8      198.57      173.75      5.41 o
   1   9   8     6789.38     6464.50     83.51 o
   2   9   8        2.36        7.38      2.49 o
   3   9   8     2236.50     2195.71     34.47 o
   4   9   8      681.61      685.07     13.71 o
   5   9   8     1199.75     1229.86     19.06 o
   6   9   8      335.49      317.37      9.48 o
   7   9   8     1886.29     1897.51     31.32 o
   8   9   8       16.15       13.94      4.11 o
   9   9   8      984.63     1006.26     24.44 o
  -8  10   8     1121.83     1230.05     59.20 o
  -7  10   8       82.40       84.91     14.61 o
  -6  10   8     3951.76     4004.20     98.22 o
  -5  10   8      110.76      129.04     10.44 o
  -4  10   8     7498.72     7262.25    127.14 o
  -3  10   8      342.15      355.29     10.58 o
  -2  10   8     3886.69     3780.77     57.01 o
  -1  10   8      369.54      391.39     10.20 o
   0  10   8     1532.18     1517.28     23.66 o
   1  10   8      366.44      391.58      9.64 o
   2  10   8     1341.32     1315.08     23.68 o
   3  10   8      157.00      148.96      6.41 o
   4  10   8     4256.72     4259.46     65.19 o
   5  10   8      282.17      284.73      8.22 o
   6  10   8     1729.94     1765.60     25.62 o
   7  10   8       74.70       74.34      5.65 o
   8  10   8      781.37      784.36     21.07 o
  -8  11   8      118.99      124.85     18.50 o
  -7  11   8      725.93      771.65     43.07 o
  -6  11   8      477.22      478.86     17.21 o
  -5  11   8      272.51      276.43     15.78 o
  -4  11   8      243.36      235.04     11.80 o
  -3  11   8      442.73      453.54     14.30 o
  -2  11   8       13.00       23.24      3.79 o
  -1  11   8     1951.06     1934.97     33.95 o
   0  11   8      157.15      165.54      6.43 o
   1  11   8     2618.86     2686.86     41.27 o
   2  11   8       30.69       31.76      3.84 o
   3  11   8     1663.78     1582.99     28.49 o
   4  11   8      288.40      284.92      9.27 o
   5  11   8      278.30      267.95      7.84 o
   6  11   8       85.80       87.27      4.83 o
   7  11   8      769.59      825.13     24.40 o
   8  11   8      524.22      580.11     17.77 o
  -8  12   8      137.28      146.29     20.11 o
  -7  12   8      348.00      353.76     28.27 o
  -6  12   8      705.31      699.08     40.70 o
  -5  12   8      128.00      117.65      8.79 o
  -4  12   8      608.71      587.41     24.78 o
  -3  12   8       50.52       59.53      6.11 o
  -2  12   8      311.72      310.13     10.39 o
  -1  12   8       85.71       83.85      5.53 o
   0  12   8      119.42      143.45      6.55 o
   1  12   8        1.20        0.40      2.63 o
   2  12   8      430.59      405.19     12.20 o
   3  12   8        6.34       10.33      3.22 o
   4  12   8      915.69      984.13     18.48 o
   5  12   8      268.24      253.17      8.01 o
   6  12   8      582.20      548.98     14.65 o
   7  12   8        8.00       15.53      4.49 o
  -7  13   8      288.65      276.16     26.75 o
  -6  13   8       86.34       95.91     15.84 o
  -5  13   8      695.13      725.36     23.14 o
  -4  13   8      100.45       91.00      8.09 o
  -3  13   8     1057.82     1041.60     24.81 o
  -2  13   8        1.49        6.29      3.40 o
  -1  13   8      231.98      249.54      8.42 o
   0  13   8        4.42        0.51      2.47 o
   1  13   8      264.23      280.55      9.28 o
   2  13   8       42.36       38.81      4.32 o
   3  13   8      292.78      316.92     10.73 o
   4  13   8       65.68       62.13      4.97 o
   5  13   8      417.83      414.05     12.23 o
   6  13   8       38.01       38.19      4.75 o
  -6  14   8      883.42      899.63     49.90 o
  -5  14   8       60.53       54.84      7.47 o
  -4  14   8      755.95      778.97     23.94 o
  -3  14   8      154.05      176.86     11.19 o
  -2  14   8     1023.69     1032.64     23.05 o
  -1  14   8      163.25      167.54      8.09 o
   0  14   8     2091.08     2056.07     37.59 o
   1  14   8      341.40      319.02     11.12 o
   2  14   8     1024.47     1032.56     21.08 o
   3  14   8       79.23       76.63      6.49 o
   4  14   8      717.50      742.59     19.17 o
   5  14   8      135.55      123.69      7.64 o
  -4  15   8      169.21      172.93     14.01 o
  -3  15   8     3459.87     3678.93     93.99 o
  -2  15   8      161.84      154.23      9.17 o
  -1  15   8     1327.40     1380.75     30.53 o
   0  15   8        1.16        0.59      3.52 o
   1  15   8     1883.76     1968.04     38.73 o
   2  15   8      234.81      232.42     10.44 o
   3  15   8     2506.80     2623.89     48.45 o
   4  15   8      101.92       93.53      7.25 o
  -2  16   8     2167.76     2329.78     55.06 o
  -1  16   8      274.33      296.65     14.11 o
   0  16   8     3361.64     3657.26     96.29 o
   1  16   8      119.66      139.70     10.03 o
 -11   0   9     1027.36     1008.53     62.80 o
  -9   0   9      967.04     1002.46     60.34 o
  -7   0   9      594.39      608.45     20.45 o
  -5   0   9     1044.32     1028.83     25.98 o
  -3   0   9     5432.68     5424.92    202.26 o
  -1   0   9     5178.87     5600.30    125.76 o
   1   0   9     1340.34     1395.36     21.92 o
   3   0   9      201.20      186.60      6.26 o
   5   0   9     1009.32     1081.54     27.16 o
   7   0   9     3298.58     3347.67    104.54 o
   9   0   9      412.28      464.09     20.49 o
 -11   1   9       22.16       23.75     10.67 o
 -10   1   9      688.75      709.89     33.50 o
  -9   1   9       43.84       39.46     12.71 o
  -8   1   9     1858.08     1839.47     86.61 o
  -7   1   9      331.72      333.91      8.80 o
  -6   1   9     5709.68     5789.47     71.86 o
  -5   1   9       44.23       42.53      3.02 o
  -4   1   9      604.82      617.39     11.21 o
  -3   1   9      977.83     1193.12     21.35 o
  -2   1   9      945.66     1005.96     24.73 o
  -1   1   9      202.96      206.92      5.84 o
   0   1   9     5096.03     4848.82     63.56 o
   1   1   9      701.69      728.57      9.05 o
   2   1   9     6262.40     6419.37     91.85 o
   3   1   9      188.90      163.94      4.21 o
   4   1   9     3425.22     3442.88     55.99 o
   5   1   9      271.61      280.96      7.23 o
   6   1   9     1488.13     1510.48     29.45 o
   7   1   9      396.75      401.60     12.82 o
   8   1   9      480.68      514.59     14.97 o
   9   1   9      132.01      139.91      6.96 o
  10   1   9     1311.55     1350.17     32.45 o
 -11   2   9     1292.32     1322.45     73.90 o
 -10   2   9      205.64      219.62     25.33 o
  -9   2   9     2196.45     2174.26     99.90 o
  -8   2   9      187.43      181.48     20.68 o
  -7   2   9     3080.25     3061.53     51.42 o
  -6   2   9      233.99      224.25      6.40 o
  -5   2   9     5445.06     5506.00     61.00 o
  -4   2   9      123.51      153.04      5.43 o
  -3   2   9     5577.30     5566.43     73.98 o
  -2   2   9      323.93      340.75      9.16 o
  -1   2   9     4116.02     4157.19     59.35 o
   0   2   9       93.44       96.43      3.09 o
   1   2   9     2063.59     2080.61     22.28 o
   2   2   9      233.17      228.25      4.05 o
   3   2   9     2195.23     2109.11     28.32 o
   4   2   9      886.04      848.68     14.78 o
   5   2   9     2834.27     2913.15     63.27 o
   6   2   9      196.10      190.46      6.55 o
   7   2   9     1021.05     1030.82     21.17 o
   8   2   9      641.80      681.22     18.45 o
   9   2   9      931.55      972.30     28.08 o
  10   2   9      266.85      301.19     10.31 o
 -11   3   9      340.46      350.82     34.25 o
 -10   3   9     1806.90     1821.83     90.31 o
  -9   3   9       83.47       63.28     14.70 o
  -8   3   9     1549.22     1598.35     51.83 o
  -7   3   9       77.82       83.10      5.99 o
  -6   3   9     4958.03     4835.07     71.22 o
  -5   3   9      373.04      364.53      9.29 o
  -4   3   9     5689.01     5580.80     74.88 o
  -3   3   9       90.14       92.77      4.26 o
  -2   3   9    10654.72    10683.86    131.33 o
  -1   3   9      416.83      454.54      8.31 o
   0   3   9     8622.44     8527.44     99.85 o
   1   3   9      636.08      593.50      8.42 o
   2   3   9     6920.28     6794.10     75.63 o
   3   3   9       18.01       25.88      2.76 o
   4   3   9     5503.41     5359.57     65.85 o
   5   3   9     1459.18     1440.78     25.11 o
   6   3   9     1170.07     1148.25     23.19 o
   7   3   9      129.30      131.99      5.27 o
   8   3   9     1447.11     1401.67     51.84 o
   9   3   9      252.10      257.21      9.26 o
  10   3   9      637.09      620.43     28.74 o
 -11   4   9      591.78      570.06     43.92 o
 -10   4   9      194.43      181.58     23.81 o
  -9   4   9     1167.32     1222.74     64.41 o
  -8   4   9      112.67      115.34     11.52 o
  -7   4   9     1147.80     1173.74     30.30 o
  -6   4   9      619.85      598.47     13.97 o
  -5   4   9     4409.99     4426.55     65.00 o
  -4   4   9      234.26      233.20      7.64 o
  -3   4   9     2192.44     2121.25     33.66 o
  -2   4   9      221.55      238.24      5.19 o
  -1   4   9     4149.25     4079.51     52.31 o
   0   4   9      687.90      726.13     11.03 o
   1   4   9     5590.10     5459.69     59.26 o
   2   4   9     2210.32     2119.58     25.52 o
   3   4   9     4670.11     4528.18     52.68 o
   4   4   9       87.42       99.94      3.81 o
   5   4   9     1338.60     1350.78     21.42 o
   6   4   9       57.86       52.51      3.39 o
   7   4   9      513.71      513.69     13.48 o
   8   4   9      143.20      144.17      7.10 o
   9   4   9      534.90      582.01     28.18 o
  10   4   9      395.51      425.10     23.53 o
 -11   5   9       99.89       81.59     19.45 o
 -10   5   9      738.47      694.81     47.53 o
  -9   5   9       39.50       39.18     12.90 o
  -8   5   9     1320.61     1291.66     43.36 o
  -7   5   9      159.09      176.40      9.77 o
  -6   5   9       45.83       56.27      4.79 o
  -5   5   9      198.64      190.44      6.83 o
  -4   5   9     1762.99     1707.48     28.70 o
  -3   5   9      648.25      661.66     15.00 o
  -2   5   9     1045.85     1061.80     17.26 o
  -1   5   9     1813.96     1750.40     24.59 o
   0   5   9     2080.05     1991.03     27.14 o
   1   5   9      223.60      206.51      4.33 o
   2   5   9      729.74      749.54     11.05 o
   3   5   9      160.23      175.49      4.41 o
   4   5   9     1095.71     1157.31     18.01 o
   5   5   9      566.75      584.22     14.70 o
   6   5   9     3269.97     3335.88     65.26 o
   7   5   9      796.25      812.83     19.10 o
   8   5   9     1621.09     1683.73     34.18 o
   9   5   9      967.35     1013.85     42.69 o
  10   5   9      788.87      783.22     36.14 o
 -10   6   9      126.32      135.19     21.06 o
  -9   6   9      687.53      667.77     43.16 o
  -8   6   9      219.16      193.71     14.59 o
  -7   6   9     1335.79     1352.49     45.30 o
  -6   6   9      123.76      137.76     11.56 o
  -5   6   9      136.78      159.37      6.28 o
  -4   6   9      484.31      468.52     12.14 o
  -3   6   9       96.13      104.57      4.95 o
  -2   6   9      288.91      274.04      7.03 o
  -1   6   9      568.13      560.63     10.02 o
   0   6   9      383.80      366.19      7.12 o
   1   6   9      627.51      619.10      9.29 o
   2   6   9     1348.46     1331.50     18.56 o
   3   6   9     1232.37     1304.44     18.20 o
   4   6   9      106.40      138.09      4.10 o
   5   6   9      831.24      854.01     18.22 o
   6   6   9       13.15       12.94      2.31 o
   7   6   9      609.87      581.64     15.21 o
   8   6   9        5.81        4.79      2.84 o
   9   6   9      506.16      505.64     42.64 o
 -10   7   9      525.32      530.40     42.22 o
  -9   7   9      228.92      217.06     24.57 o
  -8   7   9      238.55      231.09     16.45 o
  -7   7   9      262.55      244.31     15.87 o
  -6   7   9      637.48      625.70     19.50 o
  -5   7   9     1032.31     1046.06     22.85 o
  -4   7   9      581.66      568.95     13.47 o
  -3   7   9      649.62      608.90     13.16 o
  -2   7   9     4856.34     4893.67     65.65 o
  -1   7   9      394.33      404.69      8.46 o
   0   7   9      322.75      321.18      6.94 o
   1   7   9      420.99      416.35      7.69 o
   2   7   9       79.31       85.39      3.79 o
   3   7   9      377.56      341.07      7.58 o
   4   7   9     1828.18     1863.87     25.84 o
   5   7   9      354.76      376.05      9.75 o
   6   7   9     1169.84     1174.17     21.54 o
   7   7   9      295.07      279.45      9.98 o
   8   7   9     1927.19     1927.47     39.62 o
   9   7   9      324.34      309.44     21.39 o
 -10   8   9       24.92       37.66     14.99 o
  -9   8   9      954.67      966.41     57.02 o
  -8   8   9       96.52       86.56     14.04 o
  -7   8   9     1912.28     1984.72     83.48 o
  -6   8   9      113.76      120.87      9.97 o
  -5   8   9     1967.13     1972.27     40.81 o
  -4   8   9       87.09       88.74      5.05 o
  -3   8   9     2017.49     1985.91     34.89 o
  -2   8   9      138.09      128.99      6.24 o
  -1   8   9     1144.95     1151.43     19.16 o
   0   8   9      740.50      757.57     12.41 o
   1   8   9     8000.43     7786.49     99.54 o
   2   8   9     2172.43     2082.80     30.02 o
   3   8   9     2617.49     2564.57     38.25 o
   4   8   9       51.67       50.17      4.07 o
   5   8   9      685.43      661.72     12.63 o
   6   8   9       59.97       65.41      5.84 o
   7   8   9      471.66      457.93     13.81 o
   8   8   9      427.37      411.39     11.10 o
   9   8   9      584.26      605.96     16.62 o
  -8   9   9     1935.14     1795.27     79.97 o
  -7   9   9       75.05       63.85     13.38 o
  -6   9   9     1912.24     1946.03     54.19 o
  -5   9   9       50.40       45.75      6.23 o
  -4   9   9     6340.03     6286.54    103.51 o
  -3   9   9      190.15      209.09      7.99 o
  -2   9   9     5442.72     5235.94     77.34 o
  -1   9   9      331.29      332.95      8.70 o
   0   9   9     3701.25     3647.37     46.02 o
   1   9   9      364.76      360.57      8.64 o
   2   9   9     2391.29     2350.05     34.13 o
   3   9   9      277.85      274.58      8.04 o
   4   9   9     4343.15     4270.08     60.55 o
   5   9   9      496.18      473.90      9.73 o
   6   9   9     2334.62     2343.19     39.52 o
   7   9   9      224.70      240.86     10.11 o
   8   9   9      292.06      286.36     11.01 o
  -8  10   9        0.01       16.79     10.63 o
  -7  10   9     2099.54     2078.45     89.18 o
  -6  10   9       25.17       30.66      7.40 o
  -5  10   9     4036.28     3888.88    131.91 o
  -4  10   9      285.74      267.86     12.55 o
  -3  10   9     2279.20     2276.37     39.08 o
  -2  10   9      209.48      227.04      8.40 o
  -1  10   9     3091.25     3068.08     47.23 o
   0  10   9      252.02      251.40      6.39 o
   1  10   9     3418.42     3444.08     50.00 o
   2  10   9       57.02       58.24      4.47 o
   3  10   9     2349.00     2268.17     38.08 o
   4  10   9      250.86      240.65      8.26 o
   5  10   9      622.34      560.21     13.01 o
   6  10   9       83.73       65.05      5.48 o
   7  10   9     1439.56     1418.82     27.48 o
   8  10   9      121.00      131.16      8.28 o
  -8  11   9      775.51      780.09     46.20 o
  -7  11   9       98.91       74.95     14.80 o
  -6  11   9      738.74      785.97     33.44 o
  -5  11   9      167.83      185.75     12.85 o
  -4  11   9      864.68      901.95     26.44 o
  -3  11   9      124.91      127.87     10.19 o
  -2  11   9     1163.19     1131.40     22.83 o
  -1  11   9       48.71       55.83      4.68 o
   0  11   9     1977.77     1940.68     30.16 o
   1  11   9      441.43      432.30     10.77 o
   2  11   9     1323.44     1273.60     23.88 o
   3  11   9      826.18      748.84     16.57 o
   4  11   9     1649.43     1587.88     29.07 o
   5  11   9      139.04      152.87      7.47 o
   6  11   9     1022.26     1087.80     19.72 o
   7  11   9      248.14      256.22     11.22 o
  -7  12   9       96.28       90.79     16.79 o
  -6  12   9       29.05       38.99     12.24 o
  -5  12   9      159.87      168.06     22.48 o
  -4  12   9       91.83       91.64     15.08 o
  -3  12   9      882.09      858.09     25.76 o
  -2  12   9      524.24      519.16     16.20 o
  -1  12   9     1425.94     1367.56     26.49 o
   0  12   9      400.81      389.37     11.06 o
   1  12   9      739.87      758.86     16.77 o
   2  12   9      399.12      390.92     12.17 o
   3  12   9      106.12      112.47      6.29 o
   4  12   9       15.66       12.36      3.50 o
   5  12   9      565.68      612.39     13.39 o
   6  12   9      164.36      163.05      7.36 o
  -6  13   9      898.32      883.88     49.52 o
  -5  13   9      388.95      406.75     16.57 o
  -4  13   9       69.86       58.92      7.08 o
  -3  13   9        5.74        5.66      4.62 o
  -2  13   9      351.99      348.37     13.18 o
  -1  13   9      206.96      232.25      8.97 o
   0  13   9      203.33      246.47     10.53 o
   1  13   9      506.05      496.04     14.29 o
   2  13   9      474.70      457.07     13.86 o
   3  13   9      120.71      129.05      8.51 o
   4  13   9      663.81      681.00     15.69 o
   5  13   9       36.48       31.21      4.13 o
  -5  14   9     1098.28     1147.49     31.92 o
  -4  14   9      293.05      314.29     14.80 o
  -3  14   9     1364.32     1480.83     32.86 o
  -2  14   9      183.35      188.81      9.71 o
  -1  14   9      709.03      711.48     17.63 o
   0  14   9       18.63       23.40      4.97 o
   1  14   9      755.88      784.86     17.67 o
   2  14   9      283.41      290.99     10.01 o
   3  14   9     1032.00     1099.13     22.31 o
   4  14   9      297.33      297.47     11.46 o
  -4  15   9     2404.11     2577.27     58.08 o
  -3  15   9       77.92       88.05      9.89 o
  -2  15   9     1488.26     1566.01     34.44 o
  -1  15   9       93.42      113.07      7.82 o
   0  15   9     2370.75     2445.35     46.40 o
   1  15   9      434.18      472.15     14.97 o
   2  15   9     1739.14     1712.72     31.42 o
   3  15   9      180.06      189.02      9.65 o
 -10   0  10      450.85      440.94     37.19 o
  -6   0  10     1578.54     1609.88     33.26 o
  -4   0  10     1324.62     1395.38     29.24 o
  -2   0  10      294.58      262.55      8.91 o
   0   0  10     2752.58     2605.77     54.21 o
   2   0  10     5935.90     6105.76    158.76 o
   4   0  10     1980.75     2031.27     48.29 o
   6   0  10     1442.82     1423.77     49.43 o
   8   0  10      435.99      397.40     18.02 o
  10   0  10     1409.65     1471.77     49.05 o
 -11   1  10      235.31      245.17     20.58 o
 -10   1  10       18.02       11.35      8.04 o
  -9   1  10      699.20      657.43     43.73 o
  -8   1  10      137.32      123.23     17.93 o
  -7   1  10      351.37      346.62     15.21 o
  -6   1  10      136.57      135.87      6.31 o
  -5   1  10     1254.74     1269.53     23.89 o
  -4   1  10      155.71      179.86      8.04 o
  -3   1  10     3426.31     3412.71     75.26 o
  -2   1  10       29.99       31.69      2.80 o
  -1   1  10     1777.36     1761.35     28.26 o
   0   1  10     1117.44     1091.47     16.79 o
   1   1  10      410.94      418.49      6.65 o
   2   1  10      751.06      739.10     11.30 o
   3   1  10     1168.90     1113.05     19.11 o
   4   1  10     1284.21     1238.49     25.97 o
   5   1  10     1369.62     1392.10     27.66 o
   6   1  10     1743.41     1742.05     41.69 o
   7   1  10     1580.73     1636.09     39.23 o
   8   1  10       75.69       77.55      5.62 o
   9   1  10     1342.74     1421.47     35.21 o
  10   1  10       79.94       98.44      7.30 o
 -11   2  10      232.38      246.93     20.79 o
 -10   2  10      960.85      894.69     55.40 o
  -9   2  10      187.37      180.63     22.01 o
  -8   2  10     3027.13     3064.49    127.69 o
  -7   2  10      815.55      806.56     24.20 o
  -6   2  10     3869.91     3893.06     53.01 o
  -5   2  10      125.36      100.41      4.99 o
  -4   2  10     2214.86     2238.86     36.41 o
  -3   2  10      507.32      485.96     10.54 o
  -2   2  10     1461.85     1532.33     25.74 o
  -1   2  10     2279.57     2241.90     33.34 o
   0   2  10     5099.45     4958.50     65.71 o
   1   2  10      298.13      311.07      5.42 o
   2   2  10     2382.31     2294.57     26.35 o
   3   2  10      877.84      886.77     16.63 o
   4   2  10     2182.86     2213.11     31.96 o
   5   2  10      145.43      169.57      6.60 o
   6   2  10     1392.76     1403.30     34.52 o
   7   2  10      107.34      109.46      6.52 o
   8   2  10     1378.49     1383.31     33.80 o
   9   2  10      255.10      264.98     10.23 o
  10   2  10      879.52      929.37     24.15 o
 -11   3  10     2120.21     2106.05    103.78 o
 -10   3  10      128.76      156.72     22.10 o
  -9   3  10     2228.82     2233.36    103.88 o
  -8   3  10      178.71      170.08     17.31 o
  -7   3  10     2783.05     2743.71     76.88 o
  -6   3  10      111.88      107.32      5.67 o
  -5   3  10     3036.27     3113.26     46.98 o
  -4   3  10      187.62      193.99      8.32 o
  -3   3  10     4289.95     4245.29     62.92 o
  -2   3  10      299.99      335.14      6.41 o
  -1   3  10     2284.53     2297.67     37.71 o
   0   3  10     1051.29     1006.58     14.16 o
   1   3  10     3686.79     3803.23     40.68 o
   2   3  10       33.93       36.11      2.08 o
   3   3  10     3974.61     3862.33     71.10 o
   4   3  10      430.80      437.81      8.84 o
   5   3  10     2477.85     2403.67     46.09 o
   6   3  10      191.44      182.28      8.34 o
   7   3  10      822.65      835.78     22.96 o
   8   3  10      114.03      123.66      6.80 o
   9   3  10      369.25      371.58     12.42 o
  10   3  10       29.20       41.74      7.97 o
 -11   4  10      158.05      162.89     24.29 o
 -10   4  10     1065.94     1057.20     61.00 o
  -9   4  10       45.06       39.37     13.76 o
  -8   4  10     2242.47     2308.34     68.10 o
  -7   4  10      180.50      183.04     13.64 o
  -6   4  10     1913.50     1961.59     34.96 o
  -5   4  10      650.28      606.94     13.30 o
  -4   4  10     3786.60     3705.99     59.76 o
  -3   4  10      735.21      760.08     12.32 o
  -2   4  10     4331.32     4353.83     52.01 o
  -1   4  10     5727.40     5813.88     73.80 o
   0   4  10     8725.22     8603.34     99.31 o
   1   4  10     3385.36     3388.32     38.62 o
   2   4  10     4779.15     4715.21     53.12 o
   3   4  10     1213.60     1153.01     24.15 o
   4   4  10     2480.89     2438.93     34.70 o
   5   4  10      567.54      545.02     11.20 o
   6   4  10     1973.44     1948.39     38.27 o
   7   4  10       97.85       94.86      7.07 o
   8   4  10      810.49      863.67     23.58 o
   9   4  10      253.15      264.25     16.13 o
  10   4  10      180.95      162.32     14.23 o
 -10   5  10      134.86      145.53     21.91 o
  -9   5  10     1019.19     1006.64     56.83 o
  -8   5  10      203.26      200.25     22.58 o
  -7   5  10      885.37      887.42     33.09 o
  -6   5  10      276.97      286.28     12.01 o
  -5   5  10     2104.35     2136.67     34.44 o
  -4   5  10     1625.21     1559.62     28.13 o
  -3   5  10     1008.81      991.35     18.17 o
  -2   5  10     3219.90     3094.13     38.04 o
  -1   5  10     3541.87     3469.88     48.48 o
   0   5  10      275.51      271.10      5.90 o
   1   5  10     3170.64     3187.62     36.97 o
   2   5  10      219.81      204.69      4.79 o
   3   5  10      960.22      927.02     14.68 o
   4   5  10      877.96      906.72     17.34 o
   5   5  10     1151.32     1164.33     20.58 o
   6   5  10      175.57      197.94      9.20 o
   7   5  10      480.16      454.98     17.15 o
   8   5  10      102.27      122.25     10.63 o
   9   5  10      803.48      820.13     37.09 o
 -10   6  10       73.21       57.96     16.41 o
  -9   6  10       52.87       52.18     14.70 o
  -8   6  10      143.86      142.80     12.88 o
  -7   6  10      101.03       81.73      9.79 o
  -6   6  10     1686.22     1650.26     38.84 o
  -5   6  10      227.66      237.91      8.35 o
  -4   6  10     2991.47     2921.43     52.76 o
  -3   6  10       84.66       91.32      7.25 o
  -2   6  10     4092.11     4095.63     50.53 o
  -1   6  10       46.44       48.23      4.39 o
   0   6  10      570.13      575.31     10.24 o
   1   6  10      333.98      342.35      7.20 o
   2   6  10      196.58      212.40      5.40 o
   3   6  10      196.52      181.31      5.23 o
   4   6  10     2921.44     3000.49     42.24 o
   5   6  10      179.03      153.69      5.91 o
   6   6  10     1761.79     1779.40     49.51 o
   7   6  10      198.38      204.71      8.38 o
   8   6  10     2189.30     2207.46     44.10 o
   9   6  10       35.69       37.32      6.31 o
 -10   7  10       43.17       22.67     13.66 o
  -9   7  10      209.16      241.72     25.61 o
  -8   7  10       17.33       18.05      7.32 o
  -7   7  10      763.93      797.88     30.61 o
  -6   7  10      290.74      316.40     15.79 o
  -5   7  10     1039.40     1013.76     29.10 o
  -4   7  10      439.21      415.02     11.50 o
  -3   7  10      437.00      429.40     10.66 o
  -2   7  10     2888.92     2823.74     44.10 o
  -1   7  10     2078.78     2041.82     27.02 o
   0   7  10     2893.33     2797.34     36.16 o
   1   7  10     2040.75     2034.63     29.26 o
   2   7  10     1111.57     1076.20     17.36 o
   3   7  10     2218.85     2155.21     30.43 o
   4   7  10       41.52       36.48      2.68 o
   5   7  10      856.50      886.33     17.82 o
   6   7  10      423.23      438.66     10.65 o
   7   7  10      556.49      518.75     15.01 o
   8   7  10      214.25      203.43     15.91 o
   9   7  10      574.65      609.89     13.27 o
  -9   8  10       13.89       10.91     12.14 o
  -8   8  10     1187.23     1195.14     59.10 o
  -7   8  10      158.27      164.03     18.97 o
  -6   8  10      986.41      934.20     31.41 o
  -5   8  10      237.53      230.57     11.32 o
  -4   8  10      429.00      451.68     12.31 o
  -3   8  10      218.62      193.83      7.20 o
  -2   8  10     4228.04     4157.42     62.29 o
  -1   8  10      353.28      340.56      8.04 o
   0   8  10     3235.61     3290.88     42.30 o
   1   8  10     1742.82     1740.14     26.04 o
   2   8  10     2613.35     2515.75     35.79 o
   3   8  10     1177.62     1160.20     20.06 o
   4   8  10     1908.13     1831.98     28.84 o
   5   8  10      836.60      835.87     17.35 o
   6   8  10     1054.29     1092.25     23.12 o
   7   8  10      258.53      223.38      9.54 o
   8   8  10     1888.24     1980.58     41.32 o
  -8   9  10       32.07       39.09     12.43 o
  -7   9  10     2438.08     2494.25     98.57 o
  -6   9  10       13.56       10.85      5.60 o
  -5   9  10     4338.71     4287.33     88.52 o
  -4   9  10      179.66      186.99      9.40 o
  -3   9  10     3351.92     3313.37     54.52 o
  -2   9  10      195.20      202.66      7.88 o
  -1   9  10      859.20      883.13     15.58 o
   0   9  10     1087.51     1036.34     17.05 o
   1   9  10     2878.05     2737.40     40.39 o
   2   9  10       13.83       15.41      2.79 o
   3   9  10     1670.84     1791.97     30.54 o
   4   9  10      311.46      262.40      7.86 o
   5   9  10     1699.76     1713.46     24.88 o
   6   9  10       84.21      102.34      6.24 o
   7   9  10      736.73      716.57     19.56 o
   8   9  10      249.12      286.66      9.15 o
  -8  10  10     1894.36     1869.17     83.86 o
  -7  10  10       39.63       60.15     13.57 o
  -6  10  10     1332.71     1359.76     42.90 o
  -5  10  10        6.78        2.45      5.09 o
  -4  10  10     1439.12     1396.50     35.33 o
  -3  10  10      804.64      777.00     17.84 o
  -2  10  10     1794.24     1767.55     31.28 o
  -1  10  10       40.91       43.27      4.33 o
   0  10  10     3783.16     3752.76     50.26 o
   1  10  10       19.05       23.25      3.23 o
   2  10  10     1263.79     1316.70     24.64 o
   3  10  10      446.27      470.29     12.15 o
   4  10  10      300.80      297.18      9.24 o
   5  10  10      425.94      391.50     10.51 o
   6  10  10     1102.37     1115.64     26.95 o
   7  10  10      248.03      256.23     11.00 o
  -8  11  10       42.72       54.07     14.42 o
  -7  11  10      667.98      748.98     43.64 o
  -6  11  10       39.30       33.13      7.54 o
  -5  11  10      555.95      545.91     23.14 o
  -4  11  10      222.36      225.33     11.81 o
  -3  11  10     1166.51     1197.28     28.39 o
  -2  11  10       75.24       87.60      5.94 o
  -1  11  10      566.64      579.18     14.52 o
   0  11  10     1618.30     1605.50     28.49 o
   1  11  10      627.91      614.50     14.18 o
   2  11  10      130.27      146.18      6.82 o
   3  11  10     2185.70     2179.40     37.24 o
   4  11  10      194.54      189.93      7.71 o
   5  11  10      675.84      713.13     17.03 o
   6  11  10      421.77      446.69     15.26 o
   7  11  10      516.38      539.94     14.49 o
  -7  12  10      185.32      186.13     21.82 o
  -6  12  10      262.05      271.42     25.23 o
  -5  12  10      212.00      236.09     15.28 o
  -4  12  10      449.46      460.69     17.52 o
  -3  12  10      465.22      453.97     17.24 o
  -2  12  10      434.95      423.34     14.42 o
  -1  12  10        0.18        3.32      3.18 o
   0  12  10      899.87      915.81     19.33 o
   1  12  10        7.78       14.41      3.57 o
   2  12  10      304.11      318.87     11.00 o
   3  12  10      472.97      453.38     13.56 o
   4  12  10      837.13      799.21     18.03 o
   5  12  10      114.11      120.21      7.01 o
   6  12  10      336.60      349.49     11.52 o
  -6  13  10       17.21       18.31     10.81 o
  -5  13  10      220.81      238.05     12.78 o
  -4  13  10      390.46      364.08     19.05 o
  -3  13  10      934.25      937.43     27.70 o
  -2  13  10       99.32      111.84      7.87 o
  -1  13  10      274.58      285.96     11.59 o
   0  13  10       21.97       20.40      4.29 o
   1  13  10      323.02      326.63     14.28 o
   2  13  10      240.73      267.48     10.47 o
   3  13  10      656.78      695.46     18.30 o
   4  13  10     1274.02     1335.01     25.21 o
   5  13  10      209.19      190.66      7.91 o
  -5  14  10       79.58       78.04      8.83 o
  -4  14  10      552.25      570.87     20.59 o
  -3  14  10      460.56      506.95     16.53 o
  -2  14  10      467.08      480.19     15.65 o
  -1  14  10      468.92      499.74     17.84 o
   0  14  10      931.84      982.20     22.77 o
   1  14  10      844.00      905.72     19.72 o
   2  14  10      640.68      629.89     19.64 o
   3  14  10      132.29      127.93      7.14 o
  -2  15  10      158.56      177.53     10.06 o
  -1  15  10     1865.07     1946.20     40.29 o
   0  15  10        6.73       13.01      4.98 o
   1  15  10     2243.23     2363.23     45.09 o
 -11   0  11      233.49      238.40     29.03 o
  -9   0  11      307.70      266.58     27.89 o
  -7   0  11      843.17      769.75     41.46 o
  -5   0  11      278.53      244.80      9.54 o
  -3   0  11      335.46      309.96     17.50 o
  -1   0  11     3790.36     3781.79     92.10 o
   1   0  11      813.47      838.72     15.02 o
   3   0  11     2380.97     2361.22     44.13 o
   5   0  11     2531.80     2500.13     81.87 o
   7   0  11      742.30      802.01     31.88 o
   9   0  11     1219.10     1300.63     44.87 o
 -11   1  11      255.29      267.70     21.32 o
 -10   1  11      416.86      429.61     26.42 o
  -9   1  11      242.97      224.36     24.48 o
  -8   1  11      298.42      272.84     25.61 o
  -7   1  11      132.27      131.59      9.39 o
  -6   1  11      615.92      580.15     13.99 o
  -5   1  11      214.16      191.64      6.76 o
  -4   1  11     2760.33     2718.00     55.56 o
  -3   1  11      873.61      847.22     19.79 o
  -2   1  11      875.79      835.36     24.04 o
  -1   1  11     1181.81     1127.46     17.97 o
   0   1  11     1470.10     1420.38     21.51 o
   1   1  11      616.81      643.08      9.48 o
   2   1  11     3817.99     3767.74     51.48 o
   3   1  11      990.01      959.62     16.29 o
   4   1  11      419.12      474.16     15.42 o
   5   1  11     2106.83     2041.64     48.87 o
   6   1  11      977.48      994.60     42.17 o
   7   1  11      138.13      148.41      7.98 o
   8   1  11     1614.61     1680.15     41.02 o
   9   1  11      177.27      186.26     15.75 o
 -11   2  11      870.49      951.04     42.09 o
 -10   2  11      239.69      240.39     27.13 o
  -9   2  11     2793.07     2814.33    123.80 o
  -8   2  11      219.10      206.98     15.18 o
  -7   2  11     2897.69     2956.63     82.77 o
  -6   2  11     1388.46     1390.31     28.35 o
  -5   2  11      807.00      874.58     18.72 o
  -4   2  11       72.49       63.39      4.08 o
  -3   2  11     2145.62     2225.16     82.42 o
  -2   2  11       84.49       72.66      5.23 o
  -1   2  11     2390.73     2336.26     32.83 o
   0   2  11     2984.67     2884.71     36.94 o
   1   2  11      766.28      726.33     11.14 o
   2   2  11     2779.77     2792.42     33.24 o
   3   2  11      801.15      812.44     17.39 o
   4   2  11     2334.33     2252.23     50.35 o
   5   2  11     2898.04     2916.24     67.28 o
   6   2  11       69.85       67.57      5.48 o
   7   2  11     1032.61     1023.38     27.02 o
   8   2  11      151.48      166.56      8.29 o
   9   2  11      774.07      791.99     22.21 o
 -10   3  11     1174.26     1214.96     67.36 o
  -9   3  11      394.85      410.59     32.82 o
  -8   3  11     2371.51     2398.99     71.58 o
  -7   3  11      524.67      507.92     22.93 o
  -6   3  11     4449.12     4547.84     77.99 o
  -5   3  11     1048.50     1050.46     21.08 o
  -4   3  11     3469.41     3491.58     58.31 o
  -3   3  11     1949.72     1894.42     30.75 o
  -2   3  11     3187.84     3248.88     48.24 o
  -1   3  11      449.38      423.41      9.85 o
   0   3  11      731.80      707.04     11.03 o
   1   3  11     1252.59     1281.85     15.62 o
   2   3  11     5051.40     4932.02     55.75 o
   3   3  11      565.49      579.51     12.14 o
   4   3  11     1800.66     1847.88     34.80 o
   5   3  11      186.32      184.14      8.89 o
   6   3  11      852.32      791.31     36.76 o
   7   3  11     1279.08     1262.86     32.62 o
   8   3  11       82.50      102.52      6.70 o
   9   3  11       31.31       34.66      4.25 o
 -10   4  11       15.30       -0.09     10.91 o
  -9   4  11     1419.91     1515.69     75.51 o
  -8   4  11        2.77        6.13      6.16 o
  -7   4  11      960.24      936.40     34.76 o
  -6   4  11     1515.79     1466.55     36.18 o
  -5   4  11     1175.42     1219.12     23.99 o
  -4   4  11      873.59      870.61     17.19 o
  -3   4  11     6975.77     6847.24    120.65 o
  -2   4  11      609.23      598.43     13.30 o
  -1   4  11     5672.28     5558.76     70.46 o
   0   4  11       44.17       45.57      2.63 o
   1   4  11     5625.80     5577.36     65.53 o
   2   4  11      162.60      156.73      4.48 o
   3   4  11      372.49      370.12      7.12 o
   4   4  11     1091.60     1094.63     19.76 o
   5   4  11      414.95      405.44      9.20 o
   6   4  11      392.51      390.89     14.01 o
   7   4  11      615.84      625.59     19.18 o
   8   4  11      488.89      507.04     19.12 o
   9   4  11      206.87      205.13     19.26 o
 -10   5  11      688.19      691.30     46.11 o
  -9   5  11      252.25      239.16     26.09 o
  -8   5  11      867.99      848.26     46.96 o
  -7   5  11      505.74      528.94     36.62 o
  -6   5  11     1550.71     1580.98     38.05 o
  -5   5  11      648.36      642.68     15.10 o
  -4   5  11     1956.04     1883.82     27.06 o
  -3   5  11     1206.30     1200.57     18.50 o
  -2   5  11      431.74      432.43      8.90 o
  -1   5  11      334.28      341.00      7.48 o
   0   5  11     4223.54     4236.56     50.91 o
   1   5  11      824.95      820.87     14.05 o
   2   5  11      923.93      918.46     14.13 o
   3   5  11      493.15      495.29      9.42 o
   4   5  11     3890.09     3817.81     58.67 o
   5   5  11      302.59      271.62      9.27 o
   6   5  11     2318.07     2215.00     43.87 o
   7   5  11      116.67      104.69      6.34 o
   8   5  11      852.18      899.13     25.44 o
   9   5  11      319.44      336.81     12.42 o
 -10   6  11       36.31       41.08     14.70 o
  -9   6  11      276.45      254.05     26.75 o
  -8   6  11        6.71       -1.88      7.59 o
  -7   6  11      332.69      315.39     25.57 o
  -6   6  11      413.92      364.62     14.45 o
  -5   6  11     1738.32     1753.28     34.09 o
  -4   6  11       96.40       95.83      5.30 o
  -3   6  11      497.48      500.11      9.71 o
  -2   6  11       96.83       95.56      4.05 o
  -1   6  11     1194.66     1144.13     18.56 o
   0   6  11      316.52      319.72      7.93 o
   1   6  11     2828.63     2887.96     39.61 o
   2   6  11      330.45      319.22      7.48 o
   3   6  11     3646.09     3537.96     46.63 o
   4   6  11      129.67      131.57      5.77 o
   5   6  11     1211.29     1217.76     22.27 o
   6   6  11       25.77       27.60      3.31 o
   7   6  11     1902.29     1912.74     47.61 o
   8   6  11       33.01       32.07      4.47 o
   9   6  11     1402.98     1420.51     57.63 o
  -9   7  11       34.58       42.69     13.85 o
  -8   7  11      347.40      387.26     21.58 o
  -7   7  11       10.90       14.40      6.79 o
  -6   7  11      890.48      866.55     30.44 o
  -5   7  11      189.75      184.31     10.43 o
  -4   7  11      390.48      374.15     11.27 o
  -3   7  11      796.56      788.89     16.24 o
  -2   7  11     5017.15     5073.52     64.62 o
  -1   7  11      241.95      239.03      7.10 o
   0   7  11     3609.87     3513.66     46.83 o
   1   7  11        2.00        1.69      2.06 o
   2   7  11     1588.22     1568.53     23.70 o
   3   7  11       74.81       70.42      4.12 o
   4   7  11     1296.66     1276.57     19.31 o
   5   7  11      230.67      238.20      7.88 o
   6   7  11     1017.23     1031.16     26.70 o
   7   7  11       14.41       14.94      3.92 o
   8   7  11     1423.62     1499.18     32.84 o
  -8   8  11       50.88       62.61     14.42 o
  -7   8  11      631.23      660.09     39.56 o
  -6   8  11       23.61       40.07      7.34 o
  -5   8  11     2510.69     2557.18     56.32 o
  -4   8  11     1248.00     1224.75     24.56 o
  -3   8  11     2765.02     2730.83     45.79 o
  -2   8  11      153.45      141.35      5.38 o
  -1   8  11     1868.44     1877.99     29.65 o
   0   8  11      618.55      615.99     11.47 o
   1   8  11     2189.52     2119.76     33.00 o
   2   8  11     1291.43     1276.39     20.33 o
   3   8  11     2347.89     2283.12     35.00 o
   4   8  11      427.40      414.47      9.96 o
   5   8  11      960.12      983.42     19.88 o
   6   8  11      559.64      538.67     14.20 o
   7   8  11      329.52      347.04     17.51 o
   8   8  11      224.61      233.38     10.07 o
  -8   9  11     2098.16     2107.76     91.36 o
  -7   9  11      302.34      295.99     25.52 o
  -6   9  11     1409.04     1466.62     43.81 o
  -5   9  11      379.07      370.03     15.26 o
  -4   9  11     1226.03     1271.13     32.84 o
  -3   9  11      283.86      298.61     10.14 o
  -2   9  11     1725.16     1759.49     27.47 o
  -1   9  11       24.79       27.16      3.30 o
   0   9  11     2016.39     2000.77     29.01 o
   1   9  11       98.75       87.51      4.75 o
   2   9  11      707.02      699.37     14.11 o
   3   9  11      468.98      443.89     11.45 o
   4   9  11      820.63      824.71     16.97 o
   5   9  11      243.57      238.27      8.59 o
   6   9  11      710.71      701.42     17.40 o
   7   9  11       15.40       16.14      4.29 o
  -8  10  11      125.82      129.21     19.26 o
  -7  10  11     2734.73     2784.83    111.18 o
  -6  10  11       74.22       83.85     10.01 o
  -5  10  11     1695.91     1702.36     41.97 o
  -4  10  11      129.67      122.52     11.17 o
  -3  10  11     1144.37     1167.19     23.95 o
  -2  10  11      107.78      108.26      6.32 o
  -1  10  11      126.64      144.03      9.14 o
   0  10  11      320.26      337.00      8.65 o
   1  10  11      312.19      326.03      9.02 o
   2  10  11     1066.18      996.35     20.13 o
   3  10  11     1375.66     1390.42     25.60 o
   4  10  11      407.59      437.06     11.65 o
   5  10  11      946.12      943.65     19.99 o
   6  10  11       18.67       15.26      4.34 o
   7  10  11      582.68      584.60     17.84 o
  -7  11  11       71.98       93.25     16.41 o
  -6  11  11       61.75       80.54     14.61 o
  -5  11  11       17.21       23.98      7.19 o
  -4  11  11      936.86      985.78     27.81 o
  -3  11  11      629.51      645.38     21.06 o
  -2  11  11     1236.92     1247.24     25.11 o
  -1  11  11      509.81      522.99     11.99 o
   0  11  11     1663.93     1690.48     26.88 o
   1  11  11      412.46      421.24     11.48 o
   2  11  11      624.01      604.01     15.83 o
   3  11  11      717.96      693.39     16.18 o
   4  11  11      147.87      160.29      7.25 o
   5  11  11      691.71      659.88     16.20 o
   6  11  11      675.40      723.31     20.62 o
  -6  12  11      121.18      135.19     18.40 o
  -5  12  11      626.20      599.43     25.68 o
  -4  12  11       74.94       86.09      8.41 o
  -3  12  11      537.40      520.42     19.43 o
  -2  12  11      290.90      289.59     12.04 o
  -1  12  11      921.28      970.69     20.16 o
   0  12  11       15.91       13.38      2.63 o
   1  12  11      892.91      833.64     19.79 o
   2  12  11        6.65        2.98      3.35 o
   3  12  11     2091.38     2112.94     39.52 o
   4  12  11       77.25       80.06      5.77 o
   5  12  11      870.75      893.80     20.64 o
  -5  13  11       48.78       42.82      8.92 o
  -4  13  11      485.04      514.23     23.05 o
  -3  13  11      129.77      154.75     17.06 o
  -2  13  11      451.35      470.98     16.11 o
  -1  13  11       74.35       63.37      7.51 o
   0  13  11      524.33      563.48     15.90 o
   1  13  11      615.63      612.53     16.83 o
   2  13  11     1162.75     1240.03     27.35 o
   3  13  11      616.96      642.93     17.49 o
   4  13  11      490.37      455.92     14.83 o
  -4  14  11      484.87      540.75     19.88 o
  -3  14  11      796.20      852.55     26.75 o
  -2  14  11      299.11      290.69     14.16 o
  -1  14  11     1262.97     1290.64     32.58 o
   0  14  11      557.65      578.92     19.19 o
   1  14  11      527.14      551.00     16.39 o
   2  14  11      189.63      205.71      9.87 o
 -10   0  12     1129.56     1219.99     70.11 o
  -8   0  12       24.14       28.84     11.48 o
  -6   0  12      844.81      883.21     27.79 o
  -4   0  12     4659.60     4366.68    111.33 o
  -2   0  12     3831.05     3591.29     75.06 o
   0   0  12     4730.67     4613.26     81.37 o
   2   0  12     2789.58     2569.26     68.21 o
   4   0  12     4220.17     4065.63    131.49 o
   6   0  12     4099.56     4269.12    131.68 o
   8   0  12      682.33      741.29     30.36 o
 -10   1  12       69.68       58.36     11.56 o
  -9   1  12      567.04      600.03     41.27 o
  -8   1  12      129.25      158.90     19.54 o
  -7   1  12     2126.22     2151.72     52.72 o
  -6   1  12      255.97      248.48      9.70 o
  -5   1  12     1029.05      993.80     19.72 o
  -4   1  12      372.99      403.30     12.65 o
  -3   1  12      235.77      231.31      9.00 o
  -2   1  12       61.14       58.27      4.31 o
  -1   1  12     7299.20     7261.54     93.30 o
   0   1  12     1141.33     1072.29     17.30 o
   1   1  12     6272.42     6107.09     70.28 o
   2   1  12      888.89      838.59     20.61 o
   3   1  12     3371.66     3289.08     58.96 o
   4   1  12      757.44      707.17     21.13 o
   5   1  12     1672.55     1663.86     41.46 o
   6   1  12      766.33      776.12     22.74 o
   7   1  12     1055.47     1069.21     28.50 o
   8   1  12       74.93       83.55      6.43 o
   9   1  12     1593.37     1699.68     42.40 o
 -10   2  12      899.96      904.84     55.78 o
  -9   2  12      347.98      331.28     29.88 o
  -8   2  12      701.68      695.92     28.85 o
  -7   2  12      422.97      436.52     29.17 o
  -6   2  12     2680.03     2674.24     48.95 o
  -5   2  12       37.97       45.95      4.04 o
  -4   2  12     2867.92     2896.15     49.18 o
  -3   2  12      292.70      286.88      8.69 o
  -2   2  12     3155.36     3177.90     86.82 o
  -1   2  12      474.05      462.18     10.65 o
   0   2  12      107.76      101.77      4.29 o
   1   2  12      856.42      863.66     12.36 o
   2   2  12      881.11      818.85     12.61 o
   3   2  12     1537.22     1513.25     26.54 o
   4   2  12     1423.32     1440.21     27.49 o
   5   2  12      581.73      573.19     20.40 o
   6   2  12      809.15      788.32     22.98 o
   7   2  12      363.56      401.52     14.29 o
   8   2  12     1060.26     1065.59     29.02 o
   9   2  12      187.35      199.38      9.50 o
 -10   3  12      101.17       93.73     18.97 o
  -9   3  12     2252.42     2269.89    105.11 o
  -8   3  12       30.98       29.15      7.82 o
  -7   3  12     2712.05     2716.55     77.16 o
  -6   3  12       85.94       93.55      7.41 o
  -5   3  12     1774.88     1861.94     33.28 o
  -4   3  12      245.17      226.76      7.55 o
  -3   3  12     1853.24     1950.59     44.03 o
  -2   3  12       69.60       80.33      4.99 o
  -1   3  12      620.01      613.95     14.62 o
   0   3  12     1437.53     1421.59     20.19 o
   1   3  12     1687.98     1660.53     22.70 o
   2   3  12      112.84      118.82      4.26 o
   3   3  12      467.99      468.13     12.37 o
   4   3  12     1168.28     1117.69     26.08 o
   5   3  12      148.13      149.68     21.20 o
   6   3  12       56.84       53.79      5.33 o
   7   3  12      284.84      302.21     12.33 o
   8   3  12      186.79      191.42      9.48 o
   9   3  12      281.92      278.30     11.42 o
 -10   4  12     1144.75     1145.52     64.60 o
  -9   4  12      126.92      121.15     19.35 o
  -8   4  12     1842.02     1842.16     58.41 o
  -7   4  12      477.86      443.36     21.52 o
  -6   4  12     1445.04     1507.07     36.84 o
  -5   4  12      146.30      149.22      7.04 o
  -4   4  12     1300.11     1306.50     23.39 o
  -3   4  12      160.69      172.47      7.23 o
  -2   4  12     1313.74     1305.64     25.58 o
  -1   4  12      489.48      485.08      9.39 o
   0   4  12     1561.60     1568.82     20.48 o
   1   4  12     2103.57     2054.25     28.63 o
   2   4  12     1980.13     1924.11     25.58 o
   3   4  12      428.24      405.51      8.56 o
   4   4  12      407.16      420.42     10.18 o
   5   4  12      293.42      297.83      8.50 o
   6   4  12      142.95      127.94     15.89 o
   7   4  12      234.78      240.38     10.89 o
   8   4  12       31.37       35.99      4.88 o
   9   4  12      198.19      215.55     14.32 o
 -10   5  12       85.75       80.16     17.74 o
  -9   5  12      164.45      166.40     21.82 o
  -8   5  12      126.14      130.68     12.50 o
  -7   5  12      289.55      312.58     18.05 o
  -6   5  12      326.26      334.27     13.88 o
  -5   5  12     1557.59     1608.80     38.19 o
  -4   5  12      818.72      811.91     19.93 o
  -3   5  12     1698.08     1699.12     29.00 o
  -2   5  12     1095.02     1095.80     18.56 o
  -1   5  12     2634.58     2555.69     35.43 o
   0   5  12      149.40      157.24      5.00 o
   1   5  12      683.55      659.76     12.37 o
   2   5  12        0.88        3.86      1.76 o
   3   5  12     1041.38     1069.38     16.40 o
   4   5  12      397.79      386.11     10.10 o
   5   5  12     2489.49     2452.75     39.56 o
   6   5  12      109.43      111.78      6.81 o
   7   5  12     1631.09     1710.13     43.42 o
   8   5  12      393.85      401.15     16.27 o
  -9   6  12      131.54      119.15     19.26 o
  -8   6  12      930.16      982.97     37.63 o
  -7   6  12       73.61       82.22     10.15 o
  -6   6  12      246.62      291.58     13.22 o
  -5   6  12      182.01      174.21     12.10 o
  -4   6  12      344.06      339.70     10.54 o
  -3   6  12      222.88      217.35      7.72 o
  -2   6  12      355.35      364.20      8.89 o
  -1   6  12      429.50      428.34      9.67 o
   0   6  12     3300.61     3244.68     43.34 o
   1   6  12     1226.82     1179.14     19.04 o
   2   6  12     3153.28     3132.31     42.78 o
   3   6  12       34.71       47.15      3.13 o
   4   6  12     2217.30     2201.39     36.60 o
   5   6  12      167.65      172.90      6.64 o
   6   6  12     1227.56     1170.61     26.86 o
   7   6  12       18.19       18.72      4.35 o
   8   6  12     1432.20     1462.82     38.12 o
  -9   7  12      247.44      288.97     28.93 o
  -8   7  12      185.87      201.44     15.97 o
  -7   7  12      489.98      469.69     32.44 o
  -6   7  12      547.15      534.62     37.95 o
  -5   7  12      738.84      750.68     23.75 o
  -4   7  12      406.88      437.03     12.39 o
  -3   7  12     3427.22     3345.32     55.28 o
  -2   7  12      202.59      196.99      6.43 o
  -1   7  12     1073.72     1086.62     18.82 o
   0   7  12       42.37       42.42      3.10 o
   1   7  12     1333.91     1323.17     21.13 o
   2   7  12      515.94      477.34     10.00 o
   3   7  12     1775.08     1761.57     27.85 o
   4   7  12      238.78      253.40      6.92 o
   5   7  12     2404.07     2445.60     44.08 o
   6   7  12      298.22      294.42     11.20 o
   7   7  12     1245.93     1295.76     37.18 o
   8   7  12      111.45      128.13      9.96 o
  -8   8  12     1286.01     1300.06     64.23 o
  -7   8  12      124.78      114.03     16.60 o
  -6   8  12     1335.17     1326.55     41.35 o
  -5   8  12       41.22       54.21      6.79 o
  -4   8  12      825.82      825.24     20.23 o
  -3   8  12       22.61       35.83      3.35 o
  -2   8  12      716.67      760.24     14.62 o
  -1   8  12      501.80      477.57     10.94 o
   0   8  12     2504.25     2441.71     33.76 o
   1   8  12     1520.15     1502.75     24.72 o
   2   8  12     1300.05     1314.34     22.08 o
   3   8  12      103.15       97.09      5.29 o
   4   8  12      483.12      480.41     10.79 o
   5   8  12       83.62       98.14      6.04 o
   6   8  12      126.24      112.17      7.33 o
   7   8  12      136.76      160.12      8.73 o
  -8   9  12      185.78      168.67     21.63 o
  -7   9  12     1507.70     1589.22     73.52 o
  -6   9  12       71.51       76.24     13.38 o
  -5   9  12     2967.41     2966.65     65.55 o
  -4   9  12      153.18      156.56      9.91 o
  -3   9  12     1740.26     1693.50     27.62 o
  -2   9  12      167.83      160.00      6.28 o
  -1   9  12      572.12      561.87     13.14 o
   0   9  12      108.45       94.57      5.44 o
   1   9  12      137.74      141.03      5.98 o
   2   9  12      123.39      111.57      5.16 o
   3   9  12     1607.28     1562.18     27.79 o
   4   9  12      377.75      393.20     10.64 o
   5   9  12      568.92      596.49     17.53 o
   6   9  12       58.28       66.26      6.23 o
   7   9  12      193.12      236.36     12.82 o
  -7  10  12      128.70      124.75     18.59 o
  -6  10  12      964.30      925.19     33.80 o
  -5  10  12      116.81      114.21      9.41 o
  -4  10  12     1504.34     1591.44     39.01 o
  -3  10  12      178.92      191.14      9.88 o
  -2  10  12      811.58      821.30     18.44 o
  -1  10  12      255.12      240.79      8.40 o
   0  10  12     1707.11     1692.68     26.64 o
   1  10  12      267.04      277.88      8.96 o
   2  10  12      624.38      642.57     15.15 o
   3  10  12      433.41      458.00     12.26 o
   4  10  12      362.53      353.59     10.34 o
   5  10  12      138.56      152.84     11.81 o
   6  10  12     1060.07     1075.64     26.85 o
  -7  11  12      718.34      811.59     48.19 o
  -6  11  12      499.50      521.11     35.48 o
  -5  11  12      517.59      536.50     24.33 o
  -4  11  12      214.89      198.65     11.80 o
  -3  11  12      994.40     1026.50     39.97 o
  -2  11  12       84.56       77.53      4.96 o
  -1  11  12     1297.47     1333.37     25.15 o
   0  11  12      481.34      539.63     13.69 o
   1  11  12     1735.32     1748.85     33.81 o
   2  11  12     1252.51     1194.22     25.39 o
   3  11  12     2332.22     2331.51     39.89 o
   4  11  12      124.44      162.03      7.94 o
   5  11  12     1610.61     1710.02     32.39 o
  -6  12  12      272.73      281.57     26.28 o
  -5  12  12       81.30       81.09     11.38 o
  -4  12  12      746.61      796.37     25.25 o
  -3  12  12      296.05      313.11     14.45 o
  -2  12  12     2367.35     2429.93     41.77 o
  -1  12  12      235.31      242.86      9.25 o
   0  12  12     2152.50     2231.51     41.61 o
   1  12  12      137.18      176.08      9.08 o
   2  12  12     1446.83     1464.13     30.27 o
   3  12  12      133.48      128.15      7.66 o
   4  12  12      999.65     1020.35     23.11 o
  -4  13  12       55.91       58.21      8.05 o
  -3  13  12      687.46      725.60     36.19 o
  -2  13  12      430.21      438.63     13.86 o
  -1  13  12     1015.39     1080.11     28.29 o
[truncated: 41,164 more chars]
